# Supplementary material for: 5,7-Dichloro­quinolin-8-ol
Source: Acta Crystallogr Sect E Struct Rep Online. 2009 Apr 25;65(Pt 5):o1131. doi: 10.1107/S1600536809014846 (PMC2977804; doi:10.1107/S1600536809014846)
Supplement: Supplementary file 2 [file e-65-o1131-Isup2.hkl]

# 
# h,k,l, Fc-squared, Fo-squared, sigma(Fo-squared) and status flag 
# 
data_I
_shelx_title '  P2/c' 
_shelx_refln_list_code          4 
_shelx_F_calc_maximum      125.15 
_exptl_crystal_F_000       432.00 
_reflns_d_resolution_high  0.7698 
 
loop_ 
 _symmetry_equiv_pos_as_xyz 
 'x, y, z' 
 '-x, y, -z+1/2' 
 '-x, -y, -z' 
 'x, -y, z-1/2' 
 
_cell_length_a    15.5726 
_cell_length_b     3.8062 
_cell_length_c    16.1269 
_cell_angle_alpha  90.000 
_cell_angle_beta  118.029 
_cell_angle_gamma  90.000 
 
_shelx_F_squared_multiplier     1.000 
 
loop_ 
 _refln_index_h 
 _refln_index_k 
 _refln_index_l 
 _refln_F_squared_calc 
 _refln_F_squared_meas 
 _refln_F_squared_sigma 
 _refln_observed_status 
   1   0   0       25.76       19.57      1.29 o 
   2   0   0     4834.15     4488.03     96.08 o 
   3   0   0        9.88        7.66      1.23 o 
   4   0   0       17.13       19.65      2.53 o 
   5   0   0     3917.02     3621.10     77.55 o 
   6   0   0     1499.09     1458.90     33.88 o 
   7   0   0     1709.97     1504.35     52.16 o 
   8   0   0     2089.65     2068.26     54.27 o 
   9   0   0      121.18      121.03      5.43 o 
  10   0   0      497.83      467.60     14.21 o 
  11   0   0     1060.55     1020.65     28.36 o 
  12   0   0      129.58      127.07      8.85 o 
  13   0   0        1.80        3.69      3.77 o 
  14   0   0      387.00      409.56     19.09 o 
  15   0   0      432.73      468.58     21.57 o 
  16   0   0       98.30      101.43      9.18 o 
  17   0   0       86.90      115.07      9.95 o 
   0   1   0     1563.14     1558.06     28.79 o 
   1   1   0       27.23       37.75      1.47 o 
   2   1   0     4060.75     4100.49     74.96 o 
   3   1   0     2506.79     2445.86     45.02 o 
   4   1   0       84.93       81.43      3.13 o 
   5   1   0     2115.28     2121.01     39.45 o 
   6   1   0     1067.19     1099.56     21.19 o 
   7   1   0      461.35      489.73      9.14 o 
   8   1   0      382.96      384.30      7.09 o 
   9   1   0      726.63      692.36     11.69 o 
  10   1   0     2930.83     2830.30     43.31 o 
  11   1   0       21.17       25.70      2.61 o 
  12   1   0      412.08      410.83      9.58 o 
  13   1   0      191.52      197.12      6.57 o 
  14   1   0        1.13        0.86      2.16 o 
  15   1   0       18.70       22.55      3.93 o 
  16   1   0      331.05      401.66     11.53 o 
  17   1   0      201.85      227.05     13.94 o 
   0   2   0      149.29      145.19      8.05 o 
   1   2   0       14.94       12.87      1.09 o 
   2   2   0       19.10       16.77      1.35 o 
   3   2   0       87.26      104.09      3.57 o 
   4   2   0      648.58      694.10     14.09 o 
   5   2   0      162.57      168.18      5.37 o 
   6   2   0     1121.91     1180.70     23.09 o 
   7   2   0        4.72        6.24      1.59 o 
   8   2   0       81.94       80.21      3.19 o 
   9   2   0        0.19       -0.94      1.52 o 
  10   2   0        1.03        1.87      1.65 o 
  11   2   0        0.02        0.40      2.22 o 
  12   2   0        3.78        7.88      2.50 o 
  13   2   0      113.36      117.15      4.90 o 
  14   2   0       10.67       16.70      3.22 o 
  15   2   0       12.83       12.58      3.69 o 
  16   2   0       28.17       39.68      9.70 o 
   0   3   0        7.65        4.77      2.38 o 
   1   3   0       45.87       47.43      2.39 o 
   2   3   0      235.13      224.17      5.67 o 
   3   3   0      214.94      218.28      5.64 o 
   4   3   0       18.77       22.01      2.42 o 
   5   3   0      190.84      182.65      5.30 o 
   6   3   0       20.24       24.38      2.60 o 
   7   3   0       37.71       39.98      3.27 o 
   8   3   0       12.49       10.77      3.49 o 
   9   3   0      149.98      141.30      5.68 o 
  10   3   0      423.89      406.70      9.44 o 
  11   3   0       77.02       72.74      4.18 o 
  12   3   0       41.87       43.17      4.25 o 
  13   3   0       17.31       13.24      3.20 o 
  14   3   0        0.00       -1.53      3.01 o 
   0   4   0     2926.06     2864.65    115.70 o 
   1   4   0      103.99      152.79     13.35 o 
   2   4   0      120.03      146.17     32.00 o 
   3   4   0       13.07       19.08      5.26 o 
   4   4   0       40.88       49.74     11.65 o 
   5   4   0      198.80      210.85      8.64 o 
   6   4   0       88.25      103.46      8.30 o 
   7   4   0      337.00      348.91      9.79 o 
   8   4   0      200.07      209.37      6.69 o 
   9   4   0        2.75        2.10      2.73 o 
  10   4   0       15.53       14.38      3.18 o 
 -17   1   1        0.85        1.53      3.77 o 
 -16   1   1        8.92        9.96      3.32 o 
 -15   1   1        6.27       13.90      2.91 o 
 -14   1   1       56.45       63.56      3.65 o 
 -13   1   1      103.65      101.94      4.09 o 
 -12   1   1     2120.31     2086.43     35.33 o 
 -11   1   1      288.53      282.25      7.97 o 
 -10   1   1       90.76       90.67      3.25 o 
  -9   1   1        3.47        2.61      1.49 o 
  -8   1   1      126.14      110.89      3.44 o 
  -7   1   1       57.21       39.11      2.39 o 
  -6   1   1       29.75       55.58      2.25 o 
  -5   1   1      331.99      298.11      5.86 o 
  -4   1   1     2956.68     2817.10     45.77 o 
  -3   1   1      570.61      563.36     11.36 o 
  -2   1   1     4159.09     4190.56     76.44 o 
  -1   1   1     7461.75     7278.44    184.54 o 
   0   1   1      271.58      302.99      4.70 o 
   1   1   1      250.28      228.36      5.91 o 
   2   1   1     2125.74     2104.79     64.35 o 
   3   1   1     2022.59     1965.22     36.38 o 
   4   1   1      290.31      290.52      5.12 o 
   5   1   1       80.92       82.56      2.49 o 
   6   1   1      102.86       91.01      2.59 o 
   7   1   1     2650.70     2592.08     33.95 o 
   8   1   1      863.80      801.08     11.24 o 
   9   1   1        0.06        1.16      1.31 o 
  10   1   1       18.56       14.81      2.09 o 
  11   1   1      600.48      575.67     12.29 o 
  12   1   1       38.77       40.32      3.01 o 
  13   1   1       84.34       84.70      4.11 o 
  14   1   1      411.61      447.23     17.38 o 
  15   1   1       65.84       67.72      6.61 o 
  16   1   1        9.89       14.01      3.18 o 
  17   1   1       39.28       52.63      5.41 o 
 -16   2   1        4.50       -2.29      3.30 o 
 -15   2   1      256.93      253.67     14.71 o 
 -14   2   1      645.21      656.40     13.67 o 
 -13   2   1      477.89      444.04     11.04 o 
 -12   2   1      127.09      115.11      4.68 o 
 -11   2   1     1026.04      944.84     19.83 o 
 -10   2   1      717.00      697.00     15.04 o 
  -9   2   1     1405.57     1352.94     23.33 o 
  -8   2   1      189.49      169.09      4.48 o 
  -7   2   1      589.89      554.93     10.38 o 
  -6   2   1       59.00       57.60      2.39 o 
  -5   2   1        4.81        1.73      1.75 o 
  -4   2   1       23.37       21.78      2.33 o 
  -3   2   1     2967.80     2814.70     52.25 o 
  -2   2   1     3586.75     3416.52     52.29 o 
  -1   2   1       25.21       29.96      1.63 o 
   0   2   1       23.22       25.88      1.37 o 
   1   2   1        3.98        5.30      1.28 o 
   2   2   1      635.10      598.47     11.04 o 
   3   2   1       48.62       49.44      2.40 o 
   4   2   1     2017.97     1981.03     37.20 o 
   5   2   1     1710.62     1600.56     30.45 o 
   6   2   1     1285.13     1247.63     24.30 o 
   7   2   1       10.83       10.40      2.19 o 
   8   2   1        2.80        2.45      1.64 o 
   9   2   1      547.38      524.63     10.37 o 
  10   2   1      226.98      233.23      5.47 o 
  11   2   1       12.19       11.01      2.67 o 
  12   2   1      465.40      466.69     11.28 o 
  13   2   1      235.75      248.49      7.61 o 
  14   2   1       15.59       16.75      3.65 o 
  15   2   1       66.86       73.00      6.60 o 
 -14   3   1        0.59        1.54      2.97 o 
 -13   3   1      137.73      147.20      6.55 o 
 -12   3   1      898.74      906.50     31.31 o 
 -11   3   1      114.67      114.80      5.37 o 
 -10   3   1       23.58       21.06      3.20 o 
  -9   3   1        9.32        7.27      4.59 o 
  -8   3   1      750.85      747.30     16.11 o 
  -7   3   1      472.72      480.51     11.17 o 
  -6   3   1      814.88      805.31     15.34 o 
  -5   3   1      479.44      471.49      9.86 o 
  -4   3   1      640.29      637.85     12.43 o 
  -3   3   1        3.58        4.36      1.90 o 
  -2   3   1       50.93       63.53      4.88 o 
  -1   3   1     1115.11     1067.64     21.58 o 
   0   3   1      280.28      277.99      5.55 o 
   1   3   1      116.01      110.62      3.85 o 
   2   3   1      253.89      238.69      6.51 o 
   3   3   1      431.24      417.99      8.78 o 
   4   3   1       14.74       15.68      2.31 o 
   5   3   1       94.03       92.72      3.92 o 
   6   3   1      178.43      183.23      6.26 o 
   7   3   1      603.88      598.14     13.37 o 
   8   3   1      411.69      408.47      9.21 o 
   9   3   1        0.98       -0.03      2.37 o 
  10   3   1        5.96        8.01      5.23 o 
  11   3   1      105.36      103.56      6.27 o 
  12   3   1        2.94        5.25      3.12 o 
  13   3   1        0.02       -0.53      4.16 o 
 -10   4   1       62.87       78.42      4.72 o 
  -9   4   1        0.06        2.73      2.91 o 
  -8   4   1       18.38       20.99      3.26 o 
  -7   4   1       72.99       76.51      4.32 o 
  -6   4   1        9.47       16.60      4.34 o 
  -5   4   1        1.27        5.11      3.88 o 
  -4   4   1       71.46       86.65     17.71 o 
  -3   4   1      129.86      136.11      9.11 o 
  -2   4   1       15.79       21.99      5.45 o 
  -1   4   1       47.29       54.30     11.24 o 
   0   4   1       37.55       52.39      8.78 o 
   1   4   1        1.42        9.29      4.63 o 
   2   4   1       85.80       90.66      7.55 o 
   3   4   1       10.16       18.21      5.12 o 
   4   4   1       39.01       44.21      6.28 o 
   5   4   1       48.46       58.43      5.36 o 
   6   4   1      120.10      116.59      6.84 o 
   7   4   1        4.74        3.27      4.00 o 
   8   4   1       23.89       21.69      3.11 o 
   9   4   1       20.83       22.21      3.26 o 
  10   4   1       52.98       63.12      4.47 o 
 -18   0   2       62.98       89.27      8.90 o 
 -17   0   2      273.73      269.26     14.99 o 
 -16   0   2      301.30      321.15     16.43 o 
 -15   0   2        0.35        4.08      3.94 o 
 -14   0   2      545.80      541.54     23.18 o 
 -13   0   2      448.71      425.27     18.72 o 
 -12   0   2     1600.10     1560.54     35.24 o 
 -11   0   2      106.98       93.34      4.44 o 
 -10   0   2      573.13      528.90     13.07 o 
  -9   0   2     1867.11     1974.46     43.33 o 
  -8   0   2       78.35       86.21      4.62 o 
  -7   0   2     1821.34     2119.01     55.55 o 
  -6   0   2     4192.96     4409.78    113.97 o 
  -5   0   2    13271.35    13957.60    481.89 o 
  -4   0   2     7102.88     7511.52    182.54 o 
  -3   0   2        3.56        7.54      1.03 o 
  -2   0   2      378.22      437.98      9.92 o 
  -1   0   2     4922.83     6960.69    180.51 o 
   0   0   2      200.49      202.98      5.93 o 
   1   0   2      331.69      293.07      9.63 o 
   2   0   2     7146.20     5883.49    161.20 o 
   3   0   2     2231.18     1905.78     49.66 o 
   4   0   2     2380.67     2149.36     98.48 o 
   5   0   2      491.70      433.11     10.10 o 
   6   0   2     2243.70     2198.82     46.17 o 
   7   0   2     1134.43     1080.16     49.01 o 
   8   0   2      930.19      826.71     23.19 o 
   9   0   2      842.98      810.50     31.94 o 
  10   0   2     9334.35     9084.81    233.87 o 
  11   0   2      386.25      404.28     21.58 o 
  12   0   2       43.48       40.45      5.73 o 
  13   0   2      377.80      367.64     17.77 o 
  14   0   2      288.40      300.09     15.82 o 
  15   0   2      572.58      583.20     26.12 o 
  16   0   2        2.76       10.57      5.09 o 
 -18   1   2        1.24        6.61      3.91 o 
 -17   1   2       11.90       17.29      6.64 o 
 -16   1   2       49.39       52.34      4.07 o 
 -15   1   2      365.74      393.36      9.85 o 
 -14   1   2      168.53      195.18      5.58 o 
 -13   1   2      180.39      162.04      4.95 o 
 -12   1   2      151.88      135.19      4.12 o 
 -11   1   2        0.44       -2.27      1.51 o 
 -10   1   2      608.94      616.09     11.56 o 
  -9   1   2      158.69      150.92      4.94 o 
  -8   1   2      136.19       91.02      3.83 o 
  -7   1   2     1763.63     1635.52     27.26 o 
  -6   1   2     2766.89     2856.93     46.58 o 
  -5   1   2      578.69      589.15     10.32 o 
  -4   1   2      711.06      677.97     11.62 o 
  -3   1   2        5.67        0.98      1.10 o 
  -2   1   2    14651.68    14258.65    259.13 o 
  -1   1   2      369.44      378.99     15.18 o 
   0   1   2    15663.68    16131.00    307.64 o 
   1   1   2      115.88      115.85      4.46 o 
   2   1   2      149.94      142.78      3.15 o 
   3   1   2      149.69      147.44      3.65 o 
   4   1   2     4646.62     4530.97     63.02 o 
   5   1   2     2831.89     2656.36     37.32 o 
   6   1   2       30.07       21.88      1.47 o 
   7   1   2      245.25      215.51      5.89 o 
   8   1   2       57.71       56.61      2.12 o 
   9   1   2       38.07       40.68      1.93 o 
  10   1   2       94.93       88.47      3.88 o 
  11   1   2       50.01       49.61      3.17 o 
  12   1   2     1047.02     1080.83     22.59 o 
  13   1   2      356.58      365.70     10.01 o 
  14   1   2       27.83       31.86      3.55 o 
  15   1   2       21.81       24.62      4.84 o 
  16   1   2        0.61       -0.27      3.25 o 
 -17   2   2        9.63        9.68     10.12 o 
 -16   2   2        0.59       -2.72      2.64 o 
 -15   2   2       52.96       69.69      4.25 o 
 -14   2   2        4.39        2.05      2.63 o 
 -13   2   2        5.40        9.51      2.60 o 
 -12   2   2      179.87      192.53      6.50 o 
 -11   2   2        3.88        4.90      2.41 o 
 -10   2   2        1.74        1.03      2.25 o 
  -9   2   2        0.40        0.72      2.10 o 
  -8   2   2       14.80       13.55      1.56 o 
  -7   2   2       30.43       32.15      2.04 o 
  -6   2   2      198.05      185.09      5.37 o 
  -5   2   2       43.26       41.00      2.58 o 
  -4   2   2       64.23       62.92      3.21 o 
  -3   2   2      334.73      348.55      7.89 o 
  -2   2   2       54.40       54.90      2.44 o 
  -1   2   2       22.50       25.57      1.32 o 
   0   2   2       40.30       41.09      1.68 o 
   1   2   2        2.40        1.35      1.34 o 
   2   2   2      194.88      190.83      4.61 o 
   3   2   2      113.31      116.85      3.64 o 
   4   2   2     1215.32     1258.83     24.25 o 
   5   2   2      549.96      588.47     11.19 o 
   6   2   2      137.39      143.18      3.77 o 
   7   2   2      223.85      236.82      5.93 o 
   8   2   2        0.00        1.38      2.00 o 
   9   2   2        6.20        4.13      2.36 o 
  10   2   2       50.46       61.05      3.12 o 
  11   2   2        6.42        8.11      2.39 o 
  12   2   2       12.09       10.49      2.78 o 
  13   2   2        0.60        1.26      2.62 o 
  14   2   2      117.35      130.45      8.09 o 
  15   2   2        1.25       -0.94      3.90 o 
 -15   3   2        4.29        6.16      3.16 o 
 -14   3   2       30.53       36.55      3.79 o 
 -13   3   2      154.67      147.91      6.40 o 
 -12   3   2        5.52        1.58      3.10 o 
 -11   3   2        3.18        5.32      2.77 o 
 -10   3   2       45.25       50.96      4.13 o 
  -9   3   2        0.02        2.70      2.55 o 
  -8   3   2      205.38      201.22      6.50 o 
  -7   3   2      315.71      302.92      8.13 o 
  -6   3   2        1.98        1.57      2.14 o 
  -5   3   2       46.30       51.34      3.12 o 
  -4   3   2      109.40      113.53      4.22 o 
  -3   3   2       49.84       53.54      2.99 o 
  -2   3   2      548.49      565.18     11.13 o 
  -1   3   2      125.14      134.87      4.77 o 
   0   3   2     1283.83     1279.77     22.80 o 
   1   3   2        5.46       10.12      4.59 o 
   2   3   2        0.40       -0.96      1.55 o 
   3   3   2      101.20       99.52      3.91 o 
   4   3   2        4.45        1.90      2.05 o 
   5   3   2      443.27      420.29      8.37 o 
   6   3   2       20.08       18.14      2.43 o 
   7   3   2       87.16       88.34      3.77 o 
   8   3   2        0.44        0.13      2.29 o 
   9   3   2        0.58       -1.45      2.48 o 
  10   3   2        3.58        5.67      2.84 o 
  11   3   2       46.57       54.68      4.14 o 
  12   3   2      150.69      151.89     13.02 o 
  13   3   2       29.58       33.84      5.67 o 
 -11   4   2       15.43       13.01      3.48 o 
 -10   4   2       82.87      107.85      5.30 o 
  -9   4   2       44.99       58.35      4.16 o 
  -8   4   2       10.20       13.34      3.05 o 
  -7   4   2      165.45      181.59      6.13 o 
  -6   4   2      208.23      239.04      6.86 o 
  -5   4   2     1224.91     1234.55     30.16 o 
  -4   4   2      255.95      268.19     12.51 o 
  -3   4   2        3.44        8.85      5.88 o 
  -2   4   2       29.26       35.83      5.81 o 
  -1   4   2       12.20       16.34      4.87 o 
   0   4   2       61.40       63.98      6.63 o 
   1   4   2        0.14       11.67      9.06 o 
   2   4   2      462.85      462.53     17.37 o 
   3   4   2      398.98      384.17     28.84 o 
   4   4   2      110.24      120.64      9.33 o 
   5   4   2       40.81       48.02      6.45 o 
   6   4   2       97.13      105.50      5.84 o 
   7   4   2      222.34      232.23      8.18 o 
   8   4   2       62.91       70.93      5.28 o 
   9   4   2      144.06      161.45      6.82 o 
 -18   1   3      211.78      247.69     11.09 o 
 -17   1   3      165.69      188.13     17.30 o 
 -16   1   3      318.08      327.68      8.84 o 
 -15   1   3        1.48        1.66      2.17 o 
 -14   1   3       41.19       39.31      2.86 o 
 -13   1   3      310.52      269.96      6.69 o 
 -12   1   3        0.18       -1.56      1.61 o 
 -11   1   3       42.25       37.18      2.39 o 
 -10   1   3      600.17      561.36     12.25 o 
  -9   1   3      602.56      527.17      9.91 o 
  -8   1   3       31.85       50.38      2.23 o 
  -7   1   3       97.42      118.89      3.30 o 
  -6   1   3     1606.29     1560.43     23.78 o 
  -5   1   3      780.30      741.30     11.70 o 
  -4   1   3     1370.06     1336.31     22.61 o 
  -3   1   3     1442.62     1380.46     31.50 o 
  -2   1   3    13257.69    13884.73    506.65 o 
  -1   1   3      963.29     1009.89     23.63 o 
   0   1   3      363.66      401.65      7.43 o 
   1   1   3      573.03      588.61      9.52 o 
   2   1   3     1468.24     1346.01     22.65 o 
   3   1   3     1203.14     1172.92     18.03 o 
   4   1   3      328.78      374.27      6.46 o 
   5   1   3       98.08       83.83      2.56 o 
   6   1   3      219.60      237.53      4.72 o 
   7   1   3       87.99       81.53      2.72 o 
   8   1   3      742.92      709.14     10.83 o 
   9   1   3      933.05      884.02     14.18 o 
  10   1   3        8.56        8.10      2.16 o 
  11   1   3       63.28       69.45      3.62 o 
  12   1   3        6.50        4.21      2.46 o 
  13   1   3        3.08        3.47      2.37 o 
  14   1   3      177.89      180.91      8.53 o 
  15   1   3        9.59       16.22      3.89 o 
 -17   2   3        0.27       -2.08      3.49 o 
 -16   2   3       85.34       90.89      4.82 o 
 -15   2   3      143.17      159.18      5.83 o 
 -14   2   3     1597.15     1531.84     31.29 o 
 -13   2   3       37.71       36.82      3.60 o 
 -12   2   3     1662.55     1580.15     31.28 o 
 -11   2   3      113.96      109.90      4.87 o 
 -10   2   3        4.44        4.68      2.33 o 
  -9   2   3        6.72        6.65      2.25 o 
  -8   2   3     2903.27     2800.69     52.58 o 
  -7   2   3     1425.84     1360.07     26.48 o 
  -6   2   3       79.56       75.22      2.94 o 
  -5   2   3      150.54      155.22      4.92 o 
  -4   2   3      106.86       92.16      4.11 o 
  -3   2   3     5989.39     6172.20    101.95 o 
  -2   2   3     1329.27     1481.17     21.29 o 
  -1   2   3     3621.79     3614.38     50.63 o 
   0   2   3     1779.09     1642.62     31.68 o 
   1   2   3     2756.40     2603.81     39.98 o 
   2   2   3      137.28      139.07      3.61 o 
   3   2   3        0.39        1.68      1.50 o 
   4   2   3      819.55      759.62     16.35 o 
   5   2   3      311.59      296.89      6.31 o 
   6   2   3        2.49        5.06      1.63 o 
   7   2   3     1114.33     1049.36     21.60 o 
   8   2   3      826.07      801.55     16.61 o 
   9   2   3       30.83       29.03      2.50 o 
  10   2   3      213.80      216.71      5.74 o 
  11   2   3      210.53      211.07      6.50 o 
  12   2   3      294.48      302.79     22.94 o 
  13   2   3       91.16       88.50      6.82 o 
  14   2   3      118.74      140.55     11.03 o 
 -15   3   3      148.56      162.23      6.29 o 
 -14   3   3        5.95        6.46      4.03 o 
 -13   3   3      410.76      397.04     10.98 o 
 -12   3   3        3.50        3.80      2.96 o 
 -11   3   3        8.00        9.96      2.95 o 
 -10   3   3      754.11      758.25     16.68 o 
  -9   3   3      321.72      300.19      8.36 o 
  -8   3   3       68.81       79.30      4.26 o 
  -7   3   3       21.95       25.74      4.71 o 
  -6   3   3      188.79      183.87      5.53 o 
  -5   3   3      737.59      739.60     14.56 o 
  -4   3   3       61.74       68.86      3.33 o 
  -3   3   3      373.29      368.49      9.78 o 
  -2   3   3     1474.88     1502.21     26.36 o 
  -1   3   3        9.40       19.60      6.06 o 
   0   3   3       29.39       38.74      5.15 o 
   1   3   3      237.22      238.07      6.84 o 
   2   3   3     2240.83     2135.29     37.28 o 
   3   3   3      641.39      603.43     10.88 o 
   4   3   3      347.10      351.94      7.27 o 
   5   3   3        8.36        7.74      2.32 o 
   6   3   3       85.48       84.68      3.97 o 
   7   3   3       17.81       15.78      2.62 o 
   8   3   3       41.35       43.04      3.30 o 
   9   3   3      609.78      600.27     28.67 o 
  10   3   3      195.53      178.39      9.31 o 
  11   3   3      128.73      123.75      8.13 o 
  12   3   3        0.14       -1.90      4.03 o 
 -11   4   3       10.66       11.19      3.37 o 
 -10   4   3        0.01        2.26      4.05 o 
  -9   4   3      145.78      152.06      5.97 o 
  -8   4   3      752.56      757.43     15.51 o 
  -7   4   3      570.60      587.89     12.65 o 
  -6   4   3      290.62      292.13      7.77 o 
  -5   4   3       22.19       30.05      4.68 o 
  -4   4   3        0.00        3.15      4.52 o 
  -3   4   3       25.24       29.45      4.50 o 
  -2   4   3        0.49       -3.06      3.64 o 
  -1   4   3       21.10       19.45      4.21 o 
   0   4   3      130.64      134.93      7.25 o 
   1   4   3       18.91       20.69      4.35 o 
   2   4   3       10.04       14.29      5.09 o 
   3   4   3      107.29      100.61      6.64 o 
   4   4   3        7.36       12.11      4.22 o 
   5   4   3        2.48       -3.06      3.96 o 
   6   4   3       17.89       21.15      3.98 o 
   7   4   3       16.23       15.64      3.86 o 
   8   4   3       12.43        5.72      8.16 o 
 -19   0   4       59.87       67.64      7.98 o 
 -18   0   4      228.55      248.00     14.44 o 
 -17   0   4      526.79      564.31     24.95 o 
 -16   0   4        0.96       -0.46      3.78 o 
 -15   0   4      156.62      177.17     16.73 o 
 -14   0   4      127.01      143.02      7.37 o 
 -13   0   4      244.16      229.97     10.62 o 
 -12   0   4       98.80      105.22      7.50 o 
 -11   0   4     1147.66     1091.85     30.41 o 
 -10   0   4     2734.09     2626.42     69.35 o 
  -9   0   4      100.82       72.27      4.38 o 
  -8   0   4     3046.23     3603.79     93.81 o 
  -7   0   4     1163.98     1212.98     32.43 o 
  -6   0   4      297.58      285.77      8.43 o 
  -5   0   4     1252.25     1281.43     29.71 o 
  -4   0   4     5066.24     5608.48    104.38 o 
  -3   0   4     1154.27     1442.03     39.92 o 
  -2   0   4    10920.89    15168.83    324.56 o 
  -1   0   4     1467.17     1820.53     39.38 o 
   0   0   4      888.61      927.89     24.93 o 
   1   0   4       15.36       10.01      2.15 o 
   2   0   4     6605.67     6677.89    171.38 o 
   3   0   4     2337.27     2241.39     58.61 o 
   4   0   4     3555.82     3304.60     85.83 o 
   5   0   4     5493.42     5034.21    130.03 o 
   6   0   4     1154.98     1056.14     24.13 o 
   7   0   4       31.94       46.86      3.07 o 
   8   0   4      570.55      541.38     13.17 o 
   9   0   4        0.36        2.47      2.80 o 
  10   0   4      681.70      686.24     26.67 o 
  11   0   4      224.04      229.75     10.12 o 
  12   0   4      451.26      477.83     21.79 o 
  13   0   4       60.97       59.10      7.28 o 
  14   0   4      192.15      192.36     12.64 o 
  15   0   4       22.58       23.13      6.10 o 
 -18   1   4       78.80       81.67     12.08 o 
 -17   1   4       16.02       14.15      4.41 o 
 -16   1   4       47.71       45.85      5.53 o 
 -15   1   4      402.87      363.79      9.18 o 
 -14   1   4       30.16       24.74      2.62 o 
 -13   1   4      659.99      579.03     11.46 o 
 -12   1   4      795.46      760.21     14.14 o 
 -11   1   4      442.95      435.55     10.19 o 
 -10   1   4        0.88        2.46      1.44 o 
  -9   1   4        3.30        9.56      1.36 o 
  -8   1   4     1030.25     1049.32     16.57 o 
  -7   1   4     1306.75     1214.25     18.85 o 
  -6   1   4        3.58        2.78      1.37 o 
  -5   1   4     2346.56     2240.13     31.53 o 
  -4   1   4      316.98      261.54      4.36 o 
  -3   1   4     1131.01     1156.31     19.24 o 
  -2   1   4     2077.97     2254.32     38.18 o 
  -1   1   4      106.16       84.73      3.15 o 
   0   1   4     4656.00     4674.34     78.65 o 
   1   1   4       23.56       30.56      1.36 o 
   2   1   4       18.52       32.71      1.50 o 
   3   1   4      813.99      815.80     12.86 o 
   4   1   4      541.01      576.98      9.44 o 
   5   1   4      562.10      574.24      9.54 o 
   6   1   4      756.80      700.63     11.48 o 
   7   1   4      766.26      740.36     13.22 o 
   8   1   4     2886.33     2802.04     41.87 o 
   9   1   4        1.76        3.55      1.73 o 
  10   1   4      674.09      665.72     13.96 o 
  11   1   4      184.67      181.63      5.79 o 
  12   1   4       25.09       27.01      3.56 o 
  13   1   4        3.73        5.28      2.80 o 
  14   1   4      449.56      522.93     17.19 o 
  15   1   4      174.14      204.27      9.63 o 
 -17   2   4        0.85        1.38      3.21 o 
 -16   2   4        4.72       -1.69      2.67 o 
 -15   2   4       28.76       33.27      5.02 o 
 -14   2   4       18.48       22.29      3.82 o 
 -13   2   4        0.85        0.25      2.57 o 
 -12   2   4        8.96       13.60      3.17 o 
 -11   2   4       31.75       33.34      4.84 o 
 -10   2   4      143.49      135.88      5.19 o 
  -9   2   4        4.94        1.43      2.08 o 
  -8   2   4        3.62        9.24      5.34 o 
  -7   2   4       12.30        8.36      1.59 o 
  -6   2   4        0.43       -0.20      1.43 o 
  -5   2   4      143.24      148.74      4.15 o 
  -4   2   4      319.28      331.77      7.41 o 
  -3   2   4        6.27        9.47      1.81 o 
  -2   2   4     1048.20     1013.77     16.43 o 
  -1   2   4       12.04       17.26      1.70 o 
   0   2   4      104.26       98.78      3.68 o 
   1   2   4       13.62       17.05      2.03 o 
   2   2   4        1.95       -0.39      1.57 o 
   3   2   4        0.56       -2.25      1.57 o 
   4   2   4       74.17       75.24      3.96 o 
   5   2   4        3.70        1.46      1.58 o 
   6   2   4       30.49       35.96      2.28 o 
   7   2   4       22.33       26.61      2.66 o 
   8   2   4       75.89       80.06      3.95 o 
   9   2   4       39.75       45.03      3.28 o 
  10   2   4       24.03       28.33      3.53 o 
  11   2   4        0.05        0.87      2.78 o 
  12   2   4       17.02       20.46      4.56 o 
  13   2   4       48.82       58.79      6.10 o 
  14   2   4       69.22       79.45      7.13 o 
 -15   3   4      315.91      316.97     20.06 o 
 -14   3   4       44.92       50.51      4.39 o 
 -13   3   4      168.02      170.07      7.17 o 
 -12   3   4      121.26      117.68      5.59 o 
 -11   3   4      110.30      112.26      5.30 o 
 -10   3   4        1.62        0.91      2.58 o 
  -9   3   4      222.14      227.24      7.23 o 
  -8   3   4       49.61       53.34      3.79 o 
  -7   3   4      853.86      851.49     17.94 o 
  -6   3   4        2.49        6.29      2.24 o 
  -5   3   4       67.37       71.58      3.18 o 
  -4   3   4       97.30       99.13      4.06 o 
  -3   3   4      221.47      233.23      5.55 o 
  -2   3   4       29.28       36.54      2.51 o 
  -1   3   4       69.81       65.06      3.81 o 
   0   3   4      213.63      198.37      6.73 o 
   1   3   4        0.92       -2.09      2.08 o 
   2   3   4      144.91      138.66      5.97 o 
   3   3   4        3.91        1.64      2.26 o 
   4   3   4      137.85      132.90      4.56 o 
   5   3   4        2.73        0.21      2.13 o 
   6   3   4      220.23      223.57      6.20 o 
   7   3   4      150.78      146.80      5.76 o 
   8   3   4      248.75      232.46      8.75 o 
   9   3   4        2.08        1.30      3.37 o 
  10   3   4      178.51      166.55      9.06 o 
  11   3   4       70.72       81.64     13.17 o 
 -11   4   4       71.31       85.07      4.98 o 
 -10   4   4      694.35      731.78     15.37 o 
  -9   4   4       81.03       89.78      4.79 o 
  -8   4   4       42.98       51.59      4.38 o 
  -7   4   4       52.02       68.37      5.48 o 
  -6   4   4       70.07       83.39      4.39 o 
  -5   4   4       90.83      103.46      4.70 o 
  -4   4   4       52.26       77.57     12.56 o 
  -3   4   4      179.67      236.43     21.19 o 
  -2   4   4      694.89      726.09     19.77 o 
  -1   4   4       49.20       85.84     17.45 o 
   0   4   4       27.33       43.08     12.04 o 
   1   4   4       60.28       66.31      5.62 o 
   2   4   4      175.49      187.48     16.48 o 
   3   4   4      185.49      186.04     17.04 o 
   4   4   4      347.28      368.04     15.08 o 
   5   4   4      729.37      702.82     21.20 o 
   6   4   4       28.63       25.81      6.38 o 
   7   4   4        0.02        1.73      5.45 o 
   8   4   4       32.35       38.79      7.22 o 
 -19   1   5        6.67       -0.98      5.88 o 
 -18   1   5        8.15        9.39      3.64 o 
 -17   1   5       20.97       27.09      4.07 o 
 -16   1   5        3.56        2.46      3.08 o 
 -15   1   5       69.79       84.89      4.17 o 
 -14   1   5      918.80      823.34     17.50 o 
 -13   1   5       47.23       41.01      3.03 o 
 -12   1   5        1.60        3.75      1.98 o 
 -11   1   5       15.26       19.52      1.80 o 
 -10   1   5     1092.30     1077.29     17.24 o 
  -9   1   5     1051.75     1098.55     17.41 o 
  -8   1   5     2353.39     2339.12     35.46 o 
  -7   1   5      622.79      598.44      8.36 o 
  -6   1   5      643.73      647.37      8.94 o 
  -5   1   5      119.54      142.76      2.91 o 
  -4   1   5       18.69       19.64      2.10 o 
  -3   1   5     5437.88     5802.81     93.69 o 
  -2   1   5       55.04       48.66      2.65 o 
  -1   1   5       14.72       24.79      1.50 o 
   0   1   5      221.69      232.40      5.00 o 
   1   1   5       95.10       80.79      2.61 o 
   2   1   5      239.78      241.25      5.50 o 
   3   1   5      587.96      641.91      9.58 o 
   4   1   5     2092.14     2045.90     28.60 o 
   5   1   5      506.95      446.58      7.77 o 
   6   1   5      469.59      447.62      8.61 o 
   7   1   5      279.89      262.75      5.87 o 
   8   1   5      349.17      328.15      7.00 o 
   9   1   5      747.70      756.94     13.71 o 
  10   1   5        2.15        4.94      2.62 o 
  11   1   5      180.84      181.18     10.86 o 
  12   1   5      187.44      194.44      7.35 o 
  13   1   5      281.60      312.69     10.09 o 
  14   1   5       53.52       63.72      5.80 o 
 -18   2   5       15.01       23.80      4.49 o 
 -17   2   5       60.51       80.64      6.54 o 
 -16   2   5      244.29      248.52      8.18 o 
 -15   2   5        0.13       -3.06      2.52 o 
 -14   2   5      150.28      135.82      5.75 o 
 -13   2   5      616.37      590.39     13.63 o 
 -12   2   5      896.07      867.42     18.40 o 
 -11   2   5       21.87       19.02      2.75 o 
 -10   2   5      312.65      296.84      7.98 o 
  -9   2   5        6.55        4.91      2.17 o 
  -8   2   5      315.12      295.52     10.02 o 
  -7   2   5      101.13      105.73      3.52 o 
  -6   2   5     1237.86     1152.51     20.30 o 
  -5   2   5     1855.39     1749.14     33.82 o 
  -4   2   5     8799.02     8783.62    144.67 o 
  -3   2   5       80.77      152.41     10.68 o 
  -2   2   5     3302.89     3622.69     54.45 o 
  -1   2   5     1446.32     1487.13     25.53 o 
   0   2   5      525.80      490.29     10.61 o 
   1   2   5       52.19       54.34      2.94 o 
   2   2   5     3180.46     2994.74     50.04 o 
   3   2   5      837.67      778.66     14.18 o 
   4   2   5       75.86       72.51      2.81 o 
   5   2   5       61.71       63.72      2.79 o 
   6   2   5      480.93      470.94      9.21 o 
   7   2   5     2200.31     2139.90     42.00 o 
   8   2   5      182.70      168.42      8.23 o 
   9   2   5      330.28      299.46     17.45 o 
  10   2   5      103.90      108.95      5.68 o 
  11   2   5      155.37      156.30      6.70 o 
  12   2   5        4.87       -0.69      3.73 o 
  13   2   5       99.93      104.06      8.84 o 
 -15   3   5        8.02        9.24      3.50 o 
 -14   3   5     1018.09     1052.78     34.01 o 
 -13   3   5        0.68        0.08      2.98 o 
 -12   3   5        1.56       -1.59      2.73 o 
 -11   3   5       12.24       10.12      2.92 o 
 -10   3   5      391.11      380.37     10.00 o 
  -9   3   5      894.47      902.27     19.19 o 
  -8   3   5     1712.08     1695.25     33.24 o 
  -7   3   5     1022.57     1003.84     20.73 o 
  -6   3   5       62.78       74.49      6.30 o 
  -5   3   5      525.08      525.27     10.84 o 
  -4   3   5      331.94      361.90     16.84 o 
  -3   3   5     2427.19     2416.95     38.05 o 
  -2   3   5      181.04      229.33     10.26 o 
  -1   3   5       17.88       26.93      3.43 o 
   0   3   5      560.39      526.21     14.52 o 
   1   3   5       58.34       60.84      5.44 o 
   2   3   5       12.48       12.62      2.50 o 
   3   3   5       25.26       24.68      4.76 o 
   4   3   5      596.49      584.60     13.23 o 
   5   3   5      799.07      779.15     14.92 o 
   6   3   5      101.54      100.87      6.31 o 
   7   3   5       11.18        9.86      3.64 o 
   8   3   5       66.50       60.45      5.14 o 
   9   3   5      156.00      150.29      7.33 o 
  10   3   5        1.06       -2.97      3.42 o 
  11   3   5      161.54      158.83      7.90 o 
 -11   4   5        4.03        3.12      3.03 o 
 -10   4   5        0.10        0.10      3.11 o 
  -9   4   5        0.01        4.25      3.01 o 
  -8   4   5      296.68      291.12      8.09 o 
  -7   4   5       38.49       49.17      4.77 o 
  -6   4   5        8.93        9.44      2.86 o 
  -5   4   5       63.27       68.51      4.02 o 
  -4   4   5       35.68       41.02      6.16 o 
  -3   4   5        0.03        3.70      3.66 o 
  -2   4   5        0.17       -2.86      3.56 o 
  -1   4   5       52.08       62.40      5.35 o 
   0   4   5       21.52       27.63      4.56 o 
   1   4   5       68.55       82.74     13.35 o 
   2   4   5     1106.31     1010.08     26.22 o 
   3   4   5      136.60      159.60     21.73 o 
   4   4   5      265.39      248.06     23.50 o 
   5   4   5       13.13       18.35      6.06 o 
   6   4   5       11.19       11.36      5.80 o 
   7   4   5       50.47       53.07      7.41 o 
 -19   0   6       82.81       75.51      8.13 o 
 -18   0   6       94.48       84.90      6.67 o 
 -17   0   6      208.67      176.68      8.86 o 
 -16   0   6      273.33      265.27     10.73 o 
 -15   0   6     2953.12     2676.17     71.86 o 
 -14   0   6      234.97      265.08     10.04 o 
 -13   0   6       29.02       21.10      4.56 o 
 -12   0   6      330.76      309.15     10.64 o 
 -11   0   6        0.79        1.05      2.92 o 
 -10   0   6      238.82      264.31      9.14 o 
  -9   0   6      570.32      602.49     17.31 o 
  -8   0   6     2462.60     2570.53     67.27 o 
  -7   0   6     5627.23     5728.84    122.65 o 
  -6   0   6      231.34      207.13      5.47 o 
  -5   0   6       81.43       85.23      3.48 o 
  -4   0   6      791.27      993.21     22.14 o 
  -3   0   6      251.45      334.55      6.99 o 
  -2   0   6     1329.79     1698.05     31.39 o 
  -1   0   6     3387.72     4098.08    106.11 o 
   0   0   6     5439.19     5625.30    145.39 o 
   1   0   6      392.68      436.97     18.45 o 
   2   0   6     5294.62     6149.90    158.92 o 
   3   0   6      333.67      332.79     10.71 o 
   4   0   6      704.24      503.41     15.07 o 
   5   0   6     1457.85     1381.34     37.56 o 
   6   0   6      253.66      225.73      8.56 o 
   7   0   6      216.73      200.91      6.69 o 
   8   0   6     1076.77     1095.76     24.92 o 
   9   0   6       51.65       50.94      4.70 o 
  10   0   6        0.11       -4.35      3.38 o 
  11   0   6      603.93      566.08     25.19 o 
  12   0   6     1254.35     1305.69     51.10 o 
  13   0   6      128.47      136.80     11.04 o 
  14   0   6      171.14      203.33     13.67 o 
 -19   1   6        0.43        1.09      5.20 o 
 -18   1   6      178.01      189.46      8.00 o 
 -17   1   6      511.65      526.13     24.29 o 
 -16   1   6      160.27      156.05      6.86 o 
 -15   1   6       23.22       18.88      3.15 o 
 -14   1   6       16.25       16.79      2.72 o 
 -13   1   6      152.68      141.90      4.80 o 
 -12   1   6      604.38      556.50      9.93 o 
 -11   1   6      260.51      256.82      5.42 o 
 -10   1   6      523.02      451.47      8.09 o 
  -9   1   6      183.15      152.61      3.74 o 
  -8   1   6      540.06      514.79      9.88 o 
  -7   1   6        2.84       -0.33      0.79 o 
  -6   1   6     1917.61     1858.69     26.34 o 
  -5   1   6     3706.75     3876.55     63.16 o 
  -4   1   6      294.03      372.91      7.06 o 
  -3   1   6      733.04      833.78     13.21 o 
  -2   1   6      459.67      444.41      8.36 o 
  -1   1   6      172.22      175.48      4.04 o 
   0   1   6      172.11      177.59      4.65 o 
   1   1   6      223.82      211.72      4.90 o 
   2   1   6     3269.69     3207.72     53.44 o 
   3   1   6     1422.33     1383.19     19.68 o 
   4   1   6       72.41       70.04      2.47 o 
   5   1   6      248.73      227.37      4.75 o 
   6   1   6       52.24       56.60      2.75 o 
   7   1   6       47.72       40.72      2.94 o 
   8   1   6      172.56      170.43      5.42 o 
   9   1   6       45.43       51.74      4.01 o 
  10   1   6      759.45      762.07     27.11 o 
  11   1   6       64.63       71.78      4.75 o 
  12   1   6       80.40       91.66      6.83 o 
  13   1   6        2.29        3.59      3.57 o 
  14   1   6        4.97        7.21      3.96 o 
 -18   2   6        6.28        7.15      3.47 o 
 -17   2   6        2.78        2.00      2.99 o 
 -16   2   6       20.32       21.62      3.57 o 
 -15   2   6       46.66       54.06      4.13 o 
 -14   2   6        0.18        1.10      2.60 o 
 -13   2   6        1.83        6.82      4.75 o 
 -12   2   6       26.54       29.48      4.90 o 
 -11   2   6       11.27        6.78      2.75 o 
 -10   2   6       25.37       24.24      2.91 o 
  -9   2   6      271.57      238.27      6.87 o 
  -8   2   6       33.67       35.47      2.92 o 
  -7   2   6       17.27       19.35      1.97 o 
  -6   2   6        0.00       -1.53      1.52 o 
  -5   2   6        1.94        0.76      1.34 o 
  -4   2   6      233.78      229.86      7.63 o 
  -3   2   6       10.81       16.96      1.63 o 
  -2   2   6        2.39        3.17      1.85 o 
  -1   2   6       58.23       58.56      2.93 o 
   0   2   6      198.31      184.34      5.24 o 
   1   2   6       11.15        7.49      2.01 o 
   2   2   6        7.24        6.18      1.96 o 
   3   2   6        2.83        2.95      1.51 o 
   4   2   6        0.02        1.94      1.54 o 
   5   2   6        2.75        4.47      1.70 o 
   6   2   6      187.19      194.90      5.77 o 
   7   2   6       49.03       54.52     12.03 o 
   8   2   6      255.78      269.03     10.92 o 
   9   2   6        0.67        0.29      3.61 o 
  10   2   6       17.97       22.73      5.03 o 
  11   2   6        1.57       -0.21      2.92 o 
  12   2   6        8.03       11.64      4.68 o 
 -15   3   6        0.66        0.17      3.09 o 
 -14   3   6      110.08      132.31     10.30 o 
 -13   3   6        0.53       -1.00      2.88 o 
 -12   3   6      196.15      193.66      7.02 o 
 -11   3   6       24.47       25.17      3.39 o 
 -10   3   6        0.07        0.95      3.04 o 
  -9   3   6       21.77       21.97      4.70 o 
  -8   3   6      552.66      544.80     12.71 o 
  -7   3   6       33.67       38.64      3.41 o 
  -6   3   6      253.36      251.55      6.74 o 
  -5   3   6     1188.72     1151.47     29.40 o 
  -4   3   6      481.92      514.36      9.75 o 
  -3   3   6      100.07      118.67      4.06 o 
  -2   3   6       18.72       19.41      2.92 o 
  -1   3   6        2.71        1.32      3.77 o 
   0   3   6      127.30      125.11      7.54 o 
   1   3   6       10.18       15.32      3.88 o 
   2   3   6      571.55      542.55     12.43 o 
   3   3   6      690.51      644.17     14.39 o 
   4   3   6        5.61        6.66      3.01 o 
   5   3   6       14.71       11.27      3.35 o 
   6   3   6        0.01       -1.84      2.98 o 
   7   3   6       25.13       23.68      4.01 o 
   8   3   6        9.45       12.41      5.69 o 
   9   3   6        7.10        6.61      3.63 o 
  10   3   6       44.61       52.71      5.31 o 
 -11   4   6        2.23        2.54      3.14 o 
 -10   4   6        8.23        8.95      3.44 o 
  -9   4   6       14.31       13.94      3.26 o 
  -8   4   6      367.56      387.81      9.68 o 
  -7   4   6      327.09      364.18      9.16 o 
  -6   4   6       10.18       14.10      2.94 o 
  -5   4   6        4.89        6.67      2.75 o 
  -4   4   6       15.22       20.41      3.92 o 
  -3   4   6      181.58      173.78      7.95 o 
  -2   4   6       97.91      118.41      8.48 o 
  -1   4   6      261.35      284.96     13.23 o 
   0   4   6      895.52      867.82     26.00 o 
   1   4   6       28.39       21.41      5.85 o 
   2   4   6       77.32       78.14      7.68 o 
   3   4   6        0.18       -4.41      5.13 o 
   4   4   6       14.68       18.22      5.81 o 
   5   4   6      296.99      295.83     13.95 o 
   6   4   6        1.72        3.68      5.36 o 
 -19   1   7      183.72      216.20      8.82 o 
 -18   1   7        3.95        3.55      3.21 o 
 -17   1   7       42.56       37.62      4.26 o 
 -16   1   7       49.36       41.98      4.17 o 
 -15   1   7       56.44       62.07      5.83 o 
 -14   1   7       43.16       49.56      3.28 o 
 -13   1   7      259.11      239.96      5.49 o 
 -12   1   7      645.71      613.99     10.75 o 
 -11   1   7        7.15        7.58      1.50 o 
 -10   1   7       62.98       68.77      2.59 o 
  -9   1   7        1.01       -0.11      0.85 o 
  -8   1   7     1127.87     1032.99     14.04 o 
  -7   1   7      731.64      703.60     10.66 o 
  -6   1   7        1.35        2.78      1.08 o 
  -5   1   7       23.31       16.67      1.59 o 
  -4   1   7     3278.35     3860.11     62.71 o 
  -3   1   7      121.89      148.80      5.08 o 
  -2   1   7        6.46       14.99      1.65 o 
  -1   1   7      491.02      468.93      8.01 o 
   0   1   7     3395.70     3489.34     64.30 o 
   1   1   7      899.93      914.37     18.09 o 
   2   1   7     1321.10     1341.31     25.77 o 
   3   1   7        0.49       -0.13      1.43 o 
   4   1   7        0.01        1.19      1.69 o 
   5   1   7       81.04       77.08      3.36 o 
   6   1   7      193.43      169.59      5.45 o 
   7   1   7      949.05      862.81     17.75 o 
   8   1   7       71.96       81.70      3.98 o 
   9   1   7       71.40       74.77      5.95 o 
  10   1   7        8.90        7.23      3.04 o 
  11   1   7       47.92       56.04      4.57 o 
  12   1   7       38.46       50.45      4.60 o 
  13   1   7       59.74       79.35      6.87 o 
 -18   2   7      336.01      352.07     10.56 o 
 -17   2   7      222.35      213.94      7.74 o 
 -16   2   7       81.74       83.44      5.00 o 
 -15   2   7      131.88      127.88      5.87 o 
 -14   2   7      179.37      164.94      6.25 o 
 -13   2   7       12.80       12.67      3.33 o 
 -12   2   7        8.65        6.28      2.59 o 
 -11   2   7      441.50      442.93     10.74 o 
 -10   2   7     3929.11     3820.75     71.31 o 
  -9   2   7     3589.90     3457.99     64.65 o 
  -8   2   7      241.85      233.09      5.69 o 
  -7   2   7       29.25       29.59      2.26 o 
  -6   2   7       20.20       26.19      2.16 o 
  -5   2   7      583.40      568.00     10.96 o 
  -4   2   7      158.62      195.55      8.51 o 
  -3   2   7     1489.29     1378.46     23.79 o 
  -2   2   7     1361.83     1262.89     26.14 o 
  -1   2   7       17.31       19.33      3.31 o 
   0   2   7       11.86       11.81      3.02 o 
   1   2   7      712.40      677.87     14.22 o 
   2   2   7     1630.04     1510.45     26.10 o 
   3   2   7      189.29      174.05      5.43 o 
   4   2   7      748.94      708.74     14.51 o 
   5   2   7      689.00      658.77     12.69 o 
   6   2   7     1714.59     1576.27     27.68 o 
   7   2   7      248.79      230.09      8.28 o 
   8   2   7       65.67       61.71      9.31 o 
   9   2   7     1601.99     1457.09     41.56 o 
  10   2   7      278.60      270.04      9.31 o 
  11   2   7       31.99       29.97      4.12 o 
  12   2   7      128.42      164.63      9.40 o 
 -16   3   7       38.96       36.95      4.34 o 
 -15   3   7      229.18      244.71      8.39 o 
 -14   3   7       19.13       23.19      3.77 o 
 -13   3   7      206.61      217.84      7.60 o 
 -12   3   7      697.96      703.42     16.14 o 
 -11   3   7        3.45        2.54      2.78 o 
 -10   3   7      142.87      138.89      5.78 o 
  -9   3   7        3.59        4.95      2.69 o 
  -8   3   7      249.75      233.92      7.25 o 
  -7   3   7      340.41      321.82      8.74 o 
  -6   3   7      114.31      110.51      3.95 o 
  -5   3   7       46.53       50.19      4.18 o 
  -4   3   7     2105.60     2051.95     32.76 o 
  -3   3   7      163.66      204.91     11.86 o 
  -2   3   7       28.18       31.36      3.19 o 
  -1   3   7      370.38      356.74     11.50 o 
   0   3   7     1438.59     1337.74     37.09 o 
   1   3   7      857.62      789.05     20.38 o 
   2   3   7     1330.06     1251.77     35.28 o 
   3   3   7       43.31       43.23      4.06 o 
   4   3   7      146.28      156.29      8.52 o 
   5   3   7      166.27      159.65      7.00 o 
   6   3   7      485.99      475.05     13.89 o 
   7   3   7      911.32      880.19     23.32 o 
   8   3   7       91.39       83.24      5.85 o 
   9   3   7       43.56       33.62      4.79 o 
 -11   4   7       26.63       27.05      3.79 o 
 -10   4   7       74.87       77.15      4.81 o 
  -9   4   7        5.72        8.43      3.16 o 
  -8   4   7        0.76       -1.65      2.75 o 
  -7   4   7      144.14      137.21      5.59 o 
  -6   4   7       19.33       34.22      6.32 o 
  -5   4   7      636.06      629.46     13.30 o 
  -4   4   7      161.59      195.85      8.32 o 
  -3   4   7      167.33      192.72     11.14 o 
  -2   4   7      218.29      206.71      8.66 o 
  -1   4   7        6.38       12.72      4.12 o 
   0   4   7        4.31        0.25      4.63 o 
   1   4   7        1.95       -0.62      4.72 o 
   2   4   7      124.04      116.58      8.89 o 
   3   4   7      251.22      229.47     12.16 o 
   4   4   7        0.31        2.58      5.07 o 
   5   4   7       46.69       47.51      6.91 o 
 -20   0   8      314.84      367.88     14.57 o 
 -19   0   8      389.68      424.64     23.15 o 
 -18   0   8        9.30        3.67      3.65 o 
 -17   0   8      110.29      126.33     10.12 o 
 -16   0   8      342.56      309.92     11.68 o 
 -15   0   8        0.33       -2.37      3.68 o 
 -14   0   8        0.36       -1.78      2.71 o 
 -13   0   8      724.24      714.48     21.11 o 
 -12   0   8     2926.09     2860.38     75.55 o 
 -11   0   8      150.99      151.19      6.69 o 
 -10   0   8      462.33      472.42     14.31 o 
  -9   0   8      224.09      222.17      7.94 o 
  -8   0   8      132.53      142.42      5.74 o 
  -7   0   8     2064.41     2497.15     41.82 o 
  -6   0   8     3815.76     4713.33    106.89 o 
  -5   0   8    14595.89    19676.82    406.05 o 
  -3   0   8       87.33       96.22      3.04 o 
  -2   0   8       14.49       14.50      1.64 o 
  -1   0   8     1395.20     1561.81     41.82 o 
   0   0   8     2078.53     2221.06     58.95 o 
   1   0   8      446.03      495.33     15.21 o 
   2   0   8     1379.31     1357.10     37.13 o 
   3   0   8     1419.93     1313.15     36.10 o 
   4   0   8       58.40       51.12      5.17 o 
   5   0   8       30.72       24.52      3.69 o 
   6   0   8     1208.70     1144.95     32.24 o 
   7   0   8      642.72      692.31     17.00 o 
   8   0   8      271.88      308.38      9.44 o 
   9   0   8       85.60       98.20      5.40 o 
  10   0   8      123.69      130.54      9.77 o 
  11   0   8       38.79       48.76      7.56 o 
  12   0   8      297.66      344.97     18.81 o 
 -19   1   8        7.66        6.98      3.62 o 
 -18   1   8        0.18       -0.60      3.04 o 
 -17   1   8      547.44      520.65     14.51 o 
 -16   1   8      101.01       99.15      5.56 o 
 -15   1   8      613.85      552.87     13.07 o 
 -14   1   8      316.19      313.08      7.30 o 
 -13   1   8        0.09       -0.57      1.77 o 
 -12   1   8      146.17      146.54      4.04 o 
 -11   1   8     1957.83     1861.27     28.91 o 
 -10   1   8     1136.32     1102.51     16.13 o 
  -9   1   8        6.96        6.47      1.10 o 
  -8   1   8      461.23      464.72      7.55 o 
  -7   1   8     1370.67     1299.05     19.51 o 
  -6   1   8       32.10       35.20      2.00 o 
  -5   1   8        7.88        6.70      1.50 o 
  -4   1   8       50.42       46.11      2.22 o 
  -3   1   8     2362.76     2664.76     44.59 o 
  -2   1   8     2395.60     2397.35     43.53 o 
  -1   1   8       46.19       55.50      2.87 o 
   0   1   8        9.64        2.96      1.57 o 
   1   1   8        5.44        6.91      1.71 o 
   2   1   8      203.43      238.41      7.28 o 
   3   1   8       11.00        9.88      1.97 o 
   4   1   8     1136.40     1057.14     17.19 o 
   5   1   8     1216.14     1131.74     20.05 o 
   6   1   8        2.68       10.31      2.19 o 
   7   1   8        6.04        9.70      2.44 o 
   8   1   8       30.70       29.11      3.09 o 
   9   1   8       36.80       33.06      3.94 o 
  10   1   8       89.84      101.86      6.41 o 
  11   1   8       96.92       95.93     12.16 o 
  12   1   8      475.19      567.64     37.46 o 
 -18   2   8       35.96       47.80      4.59 o 
 -17   2   8        3.65        8.26      3.15 o 
 -16   2   8        1.11        0.73      2.98 o 
 -15   2   8       10.07        7.87      2.94 o 
 -14   2   8       25.36       25.29      3.37 o 
 -13   2   8      100.28       99.29      4.89 o 
 -12   2   8       23.38       22.06      3.01 o 
 -11   2   8      129.52      113.01      4.99 o 
 -10   2   8      211.21      192.94      6.30 o 
  -9   2   8       53.04       52.81      3.92 o 
  -8   2   8      184.44      167.87      4.78 o 
  -7   2   8        0.42       -1.61      1.62 o 
  -6   2   8       94.38       85.42      3.97 o 
  -5   2   8      101.71       96.97      3.71 o 
  -4   2   8       37.43       39.98      2.51 o 
  -3   2   8       21.69       23.11      2.03 o 
  -2   2   8        7.86        6.36      1.77 o 
  -1   2   8       38.36       36.86      2.55 o 
   0   2   8       16.51       14.76      2.29 o 
   1   2   8      128.00      114.12      4.91 o 
   2   2   8        0.03        0.73      1.89 o 
   3   2   8       18.83       18.75      2.32 o 
   4   2   8        6.50        7.58      2.10 o 
   5   2   8       13.47       11.06      2.27 o 
   6   2   8       83.15       88.46      3.85 o 
   7   2   8        3.44        2.70      3.10 o 
   8   2   8        9.19        7.88      3.99 o 
   9   2   8        2.82       -3.02      3.67 o 
  10   2   8       19.59       28.77      4.14 o 
  11   2   8        0.01       -4.78      3.19 o 
 -16   3   8        0.00        2.02      3.28 o 
 -15   3   8        4.99        5.28      3.26 o 
 -14   3   8       72.94       83.67      5.74 o 
 -13   3   8        8.66        6.38      3.10 o 
 -12   3   8        4.07        6.25      3.04 o 
 -11   3   8      216.49      209.34      7.20 o 
 -10   3   8      356.75      348.13      9.54 o 
  -9   3   8       17.28       16.26      3.66 o 
  -8   3   8       85.30       87.43      4.65 o 
  -7   3   8      253.32      243.22      7.43 o 
  -6   3   8      171.18      173.81      5.54 o 
  -5   3   8      152.14      157.34      4.71 o 
  -4   3   8       91.60       96.74      4.26 o 
  -3   3   8      325.48      317.09      7.75 o 
  -2   3   8      468.75      447.77     12.87 o 
  -1   3   8        5.14        1.90      6.67 o 
   0   3   8       50.66       44.90      5.67 o 
   1   3   8       32.86       25.54      8.68 o 
   2   3   8      346.51      314.53     13.02 o 
   3   3   8       33.06       34.58      3.29 o 
   4   3   8      279.66      282.56      9.54 o 
   5   3   8      288.76      262.16      9.30 o 
   6   3   8      274.78      262.54     18.44 o 
   7   3   8        9.34       14.10      5.72 o 
   8   3   8       53.75       53.31      5.27 o 
 -11   4   8       12.54       16.44      3.67 o 
 -10   4   8       91.69      104.87      5.34 o 
  -9   4   8        0.37       -0.28      3.88 o 
  -8   4   8      109.22      114.19      5.86 o 
  -7   4   8      420.46      412.70     10.04 o 
  -6   4   8      546.01      556.92     12.25 o 
  -5   4   8      832.94      858.18     30.28 o 
  -4   4   8       59.60       96.87     11.54 o 
  -3   4   8       23.74       25.91      4.47 o 
  -2   4   8       11.96       11.42      5.15 o 
  -1   4   8      116.16      115.17      8.60 o 
   0   4   8      182.93      175.35     10.33 o 
   1   4   8        4.25        0.06      4.87 o 
   2   4   8      228.39      213.73     11.61 o 
   3   4   8       76.23       89.73      8.25 o 
   4   4   8        2.72        9.25      5.42 o 
 -19   1   9       39.18       35.97      4.84 o 
 -18   1   9      175.12      175.60     11.49 o 
 -17   1   9      455.49      432.10     12.72 o 
 -16   1   9      102.61      101.94      5.68 o 
 -15   1   9      104.95      108.13      5.17 o 
 -14   1   9       99.30       96.62      4.68 o 
 -13   1   9       23.61       23.79      2.06 o 
 -12   1   9      163.82      149.98      4.12 o 
 -11   1   9     1005.37      934.78     15.33 o 
 -10   1   9      969.63      930.78     13.00 o 
  -9   1   9      677.15      634.97      9.99 o 
  -8   1   9       24.53       25.32      1.64 o 
  -7   1   9      305.05      324.71      6.20 o 
  -6   1   9      465.64      481.72      9.11 o 
  -5   1   9      540.39      581.33     10.83 o 
  -4   1   9      402.23      444.50      8.65 o 
  -3   1   9      337.44      356.45      9.27 o 
  -2   1   9       97.10       89.74      3.59 o 
  -1   1   9      205.90      206.71      5.08 o 
   0   1   9       66.83       74.07      3.03 o 
   1   1   9       14.49        8.91      1.88 o 
   2   1   9     1631.82     1568.40     27.31 o 
   3   1   9      448.46      449.21      9.23 o 
   4   1   9       28.17       25.93      2.32 o 
   5   1   9        7.25        8.34      2.23 o 
   6   1   9      154.07      121.45      4.37 o 
   7   1   9      306.63      284.34      7.89 o 
   8   1   9        9.70       12.65      2.78 o 
   9   1   9      294.79      301.46     12.31 o 
  10   1   9      379.62      419.67     16.22 o 
  11   1   9       54.48       57.53      5.19 o 
 -18   2   9        2.00       -4.47      2.98 o 
 -17   2   9        2.65       -1.77      2.89 o 
 -16   2   9       51.96       50.66      4.27 o 
 -15   2   9      595.92      584.78     14.04 o 
 -14   2   9      904.41      856.36     18.71 o 
 -13   2   9       85.03       85.78      4.55 o 
 -12   2   9       45.73       43.37      3.52 o 
 -11   2   9       76.79       74.31      4.15 o 
 -10   2   9       98.59       94.35      4.61 o 
  -9   2   9       12.23       10.63      4.09 o 
  -8   2   9     1876.09     1799.59     31.30 o 
  -7   2   9      665.09      655.45     14.17 o 
  -6   2   9      262.97      254.25      6.23 o 
  -5   2   9        2.23        1.26      2.05 o 
  -4   2   9       15.25       15.64      2.21 o 
  -3   2   9     1244.97     1136.73     20.16 o 
  -2   2   9      260.06      251.67      5.84 o 
  -1   2   9      155.47      161.49      6.15 o 
   0   2   9     5653.08     5412.12    108.95 o 
   1   2   9     1399.36     1332.00     23.59 o 
   2   2   9      303.19      306.80      7.12 o 
   3   2   9      111.49      109.01      4.55 o 
   4   2   9      466.62      423.12      9.81 o 
   5   2   9      576.32      552.40     17.44 o 
   6   2   9        0.04        1.46      2.33 o 
   7   2   9       68.54       71.76     13.77 o 
   8   2   9       86.54       81.78      6.75 o 
   9   2   9        1.61       -3.90      3.71 o 
  10   2   9      113.43      117.99      6.68 o 
 -16   3   9      175.56      178.47      7.79 o 
 -15   3   9        2.21        2.99      3.29 o 
 -14   3   9       28.26       25.82      3.79 o 
 -13   3   9       91.71       93.11      5.33 o 
 -12   3   9      130.28      124.86      5.83 o 
 -11   3   9       38.76       39.48      3.91 o 
 -10   3   9      541.98      520.57     12.72 o 
  -9   3   9      135.93      143.46      5.92 o 
  -8   3   9       13.61       13.89      3.02 o 
  -7   3   9        9.40        9.47      2.87 o 
  -6   3   9      668.94      681.30     15.09 o 
  -5   3   9     1073.79     1043.72     19.78 o 
  -4   3   9      115.28      147.78     10.54 o 
  -3   3   9      207.86      207.84      9.63 o 
  -2   3   9      286.63      269.96     11.52 o 
  -1   3   9      117.79      109.07      7.73 o 
   0   3   9      113.60      106.77      7.63 o 
   1   3   9        3.53        5.32      4.50 o 
   2   3   9      483.00      467.07     23.44 o 
   3   3   9      625.95      590.84     24.08 o 
   4   3   9      188.76      160.44      8.67 o 
   5   3   9        3.39       -0.25      5.42 o 
   6   3   9      254.46      238.10      9.07 o 
   7   3   9      311.17      317.41     13.17 o 
 -11   4   9        8.61        7.05      3.39 o 
 -10   4   9        2.56       -0.98      2.97 o 
  -9   4   9        5.16        6.18      3.07 o 
  -8   4   9       44.66       46.40      4.03 o 
  -7   4   9       35.22       29.16      4.34 o 
  -6   4   9      636.84      591.32     14.65 o 
  -5   4   9       30.90       53.51     11.92 o 
  -4   4   9      223.95      199.76     17.88 o 
  -3   4   9       43.00       49.77      6.31 o 
  -2   4   9        8.73       11.22      5.18 o 
  -1   4   9        0.17       -6.95      4.63 o 
   0   4   9       78.51       70.12      7.62 o 
   1   4   9       13.81       13.63      5.50 o 
   2   4   9        0.04       -5.59      4.79 o 
   3   4   9       13.89       17.02      5.87 o 
 -19   0  10        2.23       -2.60      3.56 o 
 -18   0  10      337.68      338.90     12.94 o 
 -17   0  10      971.91      965.33     28.63 o 
 -16   0  10       13.22       12.73      3.60 o 
 -15   0  10       72.25       68.34      5.18 o 
 -14   0  10      769.23      762.59     22.61 o 
 -13   0  10     1644.25     1582.18     43.28 o 
 -12   0  10      736.33      746.57     28.63 o 
 -11   0  10     2479.64     2490.61    102.01 o 
 -10   0  10     2777.97     2953.62     62.37 o 
  -9   0  10     1716.95     1857.88     35.09 o 
  -8   0  10       29.81       32.61      2.66 o 
  -7   0  10       93.67       90.01      3.66 o 
  -6   0  10       12.70       46.49      4.58 o 
  -5   0  10     1693.82     2165.60     40.37 o 
  -4   0  10       98.87      165.40      8.41 o 
  -3   0  10     1477.48     1824.35     49.08 o 
  -2   0  10     3330.24     3810.53     99.68 o 
  -1   0  10       11.78       10.39      3.65 o 
   0   0  10        1.95        4.40      2.88 o 
   1   0  10     1960.21     2013.75     54.21 o 
   2   0  10      733.22      689.88     20.70 o 
   3   0  10     1066.19      976.47     28.15 o 
   4   0  10      957.58      808.85     23.95 o 
   5   0  10     1287.93     1144.25     32.75 o 
   6   0  10      174.06      120.15      7.03 o 
   7   0  10      114.68      118.51      7.24 o 
   8   0  10      217.03      221.79      8.19 o 
   9   0  10      606.72      639.13     23.73 o 
  10   0  10      614.28      630.82     28.87 o 
  11   0  10        1.69       -3.12      5.48 o 
 -19   1  10       82.42       93.13      6.09 o 
 -18   1  10       47.80       47.09      4.72 o 
 -17   1  10        0.99        0.76      3.61 o 
 -16   1  10       40.58       46.89      3.92 o 
 -15   1  10      395.48      379.46     10.02 o 
 -14   1  10       43.56       43.03      3.48 o 
 -13   1  10       69.37       65.95      3.21 o 
 -12   1  10     2344.30     2261.84     34.96 o 
 -11   1  10      394.52      376.27      6.70 o 
 -10   1  10      337.69      326.27      6.52 o 
  -9   1  10       92.18       95.63      2.93 o 
  -8   1  10      669.20      654.01     11.13 o 
  -7   1  10     3967.14     4355.10     70.89 o 
  -6   1  10      349.67      425.64      8.49 o 
  -5   1  10      719.83      858.77     15.45 o 
  -4   1  10        0.11        5.71      1.57 o 
  -3   1  10       54.84       52.71      2.58 o 
  -2   1  10        3.04        5.57      1.53 o 
  -1   1  10     3683.49     3678.51     61.57 o 
   0   1  10     1292.40     1271.25     22.43 o 
   1   1  10       13.24       13.62      2.10 o 
   2   1  10       22.97       22.98      2.35 o 
   3   1  10       31.93       32.24      3.08 o 
   4   1  10      124.53      119.85      4.40 o 
   5   1  10       84.30       91.58      4.00 o 
   6   1  10      119.04      128.87      4.71 o 
   7   1  10      742.25      704.89     16.57 o 
   8   1  10      335.60      342.02     10.55 o 
   9   1  10       17.14       16.88      3.90 o 
  10   1  10       65.16       87.08      5.94 o 
 -18   2  10        0.78        1.59      3.24 o 
 -17   2  10      317.61      330.80      9.87 o 
 -16   2  10        2.87        2.32      2.83 o 
 -15   2  10       12.09       16.63      3.15 o 
 -14   2  10       18.57       21.31      3.14 o 
 -13   2  10        2.70        1.13      3.08 o 
 -12   2  10       10.59        7.88      2.67 o 
 -11   2  10       24.17       29.26      3.13 o 
 -10   2  10       10.84       12.28      2.69 o 
  -9   2  10       21.85       22.02      2.84 o 
  -8   2  10       26.13       28.89      2.24 o 
  -7   2  10       57.78       62.11      2.83 o 
  -6   2  10       21.19       22.59      2.28 o 
  -5   2  10       26.95       24.94      2.76 o 
  -4   2  10       55.28       57.72      3.01 o 
  -3   2  10      120.23      112.55      4.57 o 
  -2   2  10       30.39       24.97      2.71 o 
  -1   2  10      110.72      105.18      3.93 o 
   0   2  10      218.74      189.19      5.46 o 
   1   2  10        8.85        5.83      2.13 o 
   2   2  10      254.60      228.85      6.00 o 
   3   2  10        0.01       -0.97      2.02 o 
   4   2  10        8.42        9.24      2.36 o 
   5   2  10       26.20       25.97      3.07 o 
   6   2  10       26.66       28.11      4.77 o 
   7   2  10        5.54        4.10      4.08 o 
   8   2  10        0.03        5.15      4.30 o 
   9   2  10       18.79       21.33      5.28 o 
 -15   3  10       28.07       25.95      3.92 o 
 -14   3  10       77.80       84.94      5.79 o 
 -13   3  10       21.10       18.12      3.56 o 
 -12   3  10      515.46      501.06     12.69 o 
 -11   3  10       21.58       20.67      3.51 o 
 -10   3  10       27.40       26.05      4.75 o 
  -9   3  10       16.42       16.64      3.16 o 
  -8   3  10       38.68       43.10      3.87 o 
  -7   3  10      113.21      120.12      4.87 o 
  -6   3  10       16.76       18.30      2.82 o 
  -5   3  10        2.15        7.17      2.48 o 
  -4   3  10        0.17       -2.02      2.67 o 
  -3   3  10       44.82       44.14      5.63 o 
  -2   3  10       10.19       14.57      4.63 o 
  -1   3  10      435.04      403.60     15.26 o 
   0   3  10      359.41      299.16     12.61 o 
   1   3  10        7.94        7.23      3.71 o 
   2   3  10       30.51       24.30      4.06 o 
   3   3  10        5.19        2.44      3.44 o 
   4   3  10        3.34        6.00      3.49 o 
   5   3  10      247.34      241.23      9.21 o 
   6   3  10        0.12        1.17      6.31 o 
 -10   4  10      398.41      428.76     10.76 o 
  -9   4  10      199.22      205.34      7.02 o 
  -8   4  10       41.96       43.25      4.03 o 
  -7   4  10       46.38       51.69      5.43 o 
  -6   4  10        5.06       13.17      4.28 o 
  -5   4  10      306.33      302.47     38.06 o 
  -4   4  10        6.34       32.56      5.71 o 
  -3   4  10      180.35      194.52     12.59 o 
  -2   4  10      366.23      344.37     14.75 o 
  -1   4  10        0.87        2.18      4.80 o 
   0   4  10        9.73        4.69      5.10 o 
   1   4  10      211.10      184.21     10.86 o 
 -19   1  11        8.33        7.75      3.61 o 
 -18   1  11        6.34        6.13      5.06 o 
 -17   1  11       79.23       79.31      5.38 o 
 -16   1  11       40.71       34.67      3.61 o 
 -15   1  11      185.22      179.30      6.43 o 
 -14   1  11       61.94       54.85      3.98 o 
 -13   1  11       78.03       78.89      4.19 o 
 -12   1  11      503.81      480.57      8.93 o 
 -11   1  11      356.12      342.19      6.32 o 
 -10   1  11      425.76      410.62      7.19 o 
  -9   1  11      269.38      288.09      5.51 o 
  -8   1  11      743.28      846.28     15.16 o 
  -7   1  11      331.86      380.80      8.73 o 
  -6   1  11       86.27      119.62      3.82 o 
  -5   1  11      241.89      261.32      5.47 o 
  -4   1  11      364.92      383.45      7.90 o 
  -3   1  11      436.37      444.79      8.09 o 
  -2   1  11     1026.82     1042.93     18.78 o 
  -1   1  11      984.92     1000.75     18.11 o 
   0   1  11      723.13      687.88     13.34 o 
   1   1  11        8.72        6.89      2.40 o 
   2   1  11      201.04      198.43      6.26 o 
   3   1  11       89.18       93.26      4.56 o 
   4   1  11      236.96      222.83      6.95 o 
   5   1  11      171.81      182.90      5.67 o 
   6   1  11      129.69      124.13      4.83 o 
   7   1  11        0.65       -3.54      2.56 o 
   8   1  11       76.82       73.06      7.77 o 
   9   1  11      128.35      155.70     14.17 o 
 -18   2  11        2.59       -0.39      3.02 o 
 -17   2  11       56.58       52.07      4.44 o 
 -16   2  11        7.40        8.06      3.11 o 
 -15   2  11      269.61      245.78      7.92 o 
 -14   2  11      101.78       97.25      5.06 o 
 -13   2  11      819.70      791.35     17.48 o 
 -12   2  11      735.29      684.84     15.43 o 
 -11   2  11      205.60      190.77      6.47 o 
 -10   2  11      165.42      162.56      5.82 o 
  -9   2  11        8.05        9.25      2.13 o 
  -8   2  11      797.79      735.65     19.66 o 
  -7   2  11      129.61      112.61      3.84 o 
  -6   2  11      171.36      182.61      6.88 o 
  -5   2  11     1568.22     1492.27     29.05 o 
  -4   2  11     1202.36     1119.23     22.32 o 
  -3   2  11      149.47      152.30      5.28 o 
  -2   2  11      774.82      725.43     16.33 o 
  -1   2  11      403.63      370.25      7.63 o 
   0   2  11        2.45        0.19      1.87 o 
   1   2  11      252.66      246.18      6.63 o 
   2   2  11      630.92      564.62     11.50 o 
   3   2  11       50.71       54.31      3.78 o 
   4   2  11       60.32       61.83      5.85 o 
   5   2  11       48.16       38.46      3.54 o 
   6   2  11      184.41      172.39      9.34 o 
   7   2  11      756.34      737.01     36.58 o 
   8   2  11      227.11      222.80     11.94 o 
 -15   3  11      291.63      301.36     12.94 o 
 -14   3  11      103.63      118.11      7.42 o 
 -13   3  11       49.03       42.32      4.20 o 
 -12   3  11       65.86       62.34      4.69 o 
 -11   3  11      150.55      148.26      6.32 o 
 -10   3  11      738.50      680.47     15.71 o 
  -9   3  11       47.75       54.11      4.20 o 
  -8   3  11      241.57      233.15      7.53 o 
  -7   3  11        0.38        4.33      4.09 o 
  -6   3  11      184.40      160.04      6.47 o 
  -5   3  11        5.57        5.79      3.58 o 
  -4   3  11       80.32       87.48      7.82 o 
  -3   3  11      414.05      376.39     14.46 o 
  -2   3  11      573.33      502.80     17.90 o 
  -1   3  11      132.81      127.55      8.24 o 
   0   3  11      167.82      142.93      8.95 o 
   1   3  11        2.03        0.69      3.22 o 
   2   3  11       42.60       37.99      4.44 o 
   3   3  11        1.75        7.56      3.64 o 
   4   3  11      544.73      493.38     26.58 o 
   5   3  11      347.08      336.18     13.61 o 
  -9   4  11       12.40       13.03      3.79 o 
  -8   4  11       21.38       20.10      4.74 o 
  -7   4  11        0.76        5.30      6.48 o 
  -6   4  11      268.65      259.78     28.80 o 
  -5   4  11       16.35       33.71      5.97 o 
  -4   4  11       15.32       28.05      5.81 o 
  -3   4  11       10.46       10.06      4.03 o 
  -2   4  11        0.48       -1.25      4.87 o 
  -1   4  11       49.58       50.89      7.02 o 
 -19   0  12       36.16       33.39      5.95 o 
 -18   0  12        1.88        3.44      3.41 o 
 -17   0  12      357.44      349.86     13.02 o 
 -16   0  12      546.68      539.55     17.61 o 
 -15   0  12       69.46       70.33      5.32 o 
 -14   0  12     1308.01     1286.78     36.11 o 
 -13   0  12     2648.23     2675.60     57.22 o 
 -12   0  12     2107.89     2161.33     46.56 o 
 -11   0  12       39.07       44.42      3.47 o 
 -10   0  12      341.02      355.36      7.52 o 
  -9   0  12       22.16       24.52      5.65 o 
  -8   0  12      948.80     1041.91     23.43 o 
  -7   0  12     2880.39     3528.11     92.16 o 
  -5   0  12        0.01       -0.44      1.96 o 
  -4   0  12       88.81      112.24      6.49 o 
  -3   0  12     5642.62     6867.60    178.02 o 
  -2   0  12      587.70      686.90     20.88 o 
  -1   0  12     2169.01     2374.75     63.75 o 
   0   0  12     1252.90     1278.37     36.12 o 
   1   0  12      226.97      206.12      9.05 o 
   2   0  12        9.65        9.42      3.64 o 
   3   0  12       22.67       23.40      4.22 o 
   4   0  12      374.69      407.01     14.40 o 
   5   0  12     1532.92     1433.97     50.13 o 
   6   0  12       93.96       86.05      6.75 o 
   7   0  12      144.58      141.06      8.34 o 
   8   0  12       96.37      101.32      6.47 o 
   9   0  12        0.52       -3.02      3.55 o 
 -19   1  12      219.12      224.74      8.93 o 
 -18   1  12      139.45      128.28      7.93 o 
 -17   1  12      328.09      324.22     12.69 o 
 -16   1  12      246.67      228.91      7.54 o 
 -15   1  12       37.02       36.36      3.55 o 
 -14   1  12       17.13       18.24      2.98 o 
 -13   1  12     1242.83     1179.37     24.01 o 
 -12   1  12      272.41      260.47      7.47 o 
 -11   1  12        0.36        0.43      1.49 o 
 -10   1  12      413.11      400.43      7.14 o 
  -9   1  12       37.77       41.26      2.53 o 
  -8   1  12       33.71       44.93      2.98 o 
  -7   1  12        0.29        1.74      1.73 o 
  -6   1  12      471.51      487.26      8.83 o 
  -5   1  12     1767.86     1904.60     36.25 o 
  -4   1  12      235.78      264.37      5.62 o 
  -3   1  12      116.46      123.91      3.66 o 
  -2   1  12     1732.08     1713.73     29.81 o 
  -1   1  12      104.69      110.54      4.77 o 
   0   1  12      567.62      531.09     12.14 o 
   1   1  12      300.31      281.91      7.83 o 
   2   1  12      756.12      712.05     15.63 o 
   3   1  12     1312.32     1218.56     24.85 o 
   4   1  12       51.10       45.50      3.83 o 
   5   1  12        1.74       -3.44      2.29 o 
   6   1  12      201.88      196.43      6.15 o 
   7   1  12       60.74       74.42      5.68 o 
   8   1  12        0.99        0.40      4.48 o 
 -18   2  12       63.74       66.90      5.02 o 
 -17   2  12       21.29       20.18      4.89 o 
 -16   2  12        4.99        3.75      2.98 o 
 -15   2  12       32.63       34.49      3.78 o 
 -14   2  12        1.01        0.56      2.56 o 
 -13   2  12        0.93       -2.88      2.58 o 
 -12   2  12        6.79        9.62      2.88 o 
 -11   2  12       21.06       19.23      3.27 o 
 -10   2  12        4.04        3.94      2.52 o 
  -9   2  12      267.81      234.54      6.16 o 
  -8   2  12      179.70      169.61      7.01 o 
  -7   2  12      772.99      669.35     17.84 o 
  -6   2  12       47.23       65.39      7.49 o 
  -5   2  12        5.32        3.00      2.40 o 
  -4   2  12        6.32        3.60      2.36 o 
  -3   2  12       48.03       46.72      3.51 o 
  -2   2  12        0.03       -2.37      2.31 o 
  -1   2  12        0.73       -2.73      1.84 o 
   0   2  12        3.17        0.41      2.18 o 
   1   2  12       44.34       37.46      3.17 o 
   2   2  12        0.11        0.92      2.49 o 
   3   2  12       57.98       59.87      4.07 o 
   4   2  12       19.65       16.14      3.12 o 
   5   2  12        7.03        8.38      2.93 o 
   6   2  12        9.94       10.50      4.95 o 
   7   2  12        2.77        4.95      4.66 o 
 -15   3  12        1.16       -3.53      3.24 o 
 -14   3  12       18.29       22.44      3.88 o 
 -13   3  12      116.18      124.23      6.13 o 
 -12   3  12      140.47      151.52      6.48 o 
 -11   3  12        1.63       -1.10      2.92 o 
 -10   3  12        1.76        3.02      3.53 o 
  -9   3  12       74.36       74.07      4.76 o 
  -8   3  12       23.61       15.42      5.63 o 
  -7   3  12       59.58       71.84      6.11 o 
  -6   3  12      381.20      363.73     10.42 o 
  -5   3  12      111.37      122.86      6.82 o 
  -4   3  12      133.39      116.11      7.97 o 
  -3   3  12        2.45        2.23      4.24 o 
  -2   3  12      329.25      274.21     12.03 o 
  -1   3  12      111.82      107.40      6.12 o 
   0   3  12       50.90       65.97      9.04 o 
   1   3  12       42.05       43.57      6.25 o 
   2   3  12       27.59       35.85      5.55 o 
   3   3  12       63.20       59.39     10.03 o 
   4   3  12       19.32       27.55      8.72 o 
  -7   4  12      411.17      439.46     26.42 o 
  -6   4  12        0.02       31.18      7.30 o 
  -5   4  12       24.58       24.32      5.54 o 
  -4   4  12       20.13       32.62      6.06 o 
 -19   1  13        1.45        3.40      3.33 o 
 -18   1  13        5.90        3.16      3.36 o 
 -17   1  13        3.22        2.18      2.98 o 
 -16   1  13        2.49       -2.33      2.65 o 
 -15   1  13     1686.77     1576.20     31.63 o 
 -14   1  13      108.40      109.47      5.12 o 
 -13   1  13      700.48      682.06     15.16 o 
 -12   1  13      196.47      192.38      6.32 o 
 -11   1  13       57.24       59.04      2.57 o 
 -10   1  13       76.68       82.85      3.01 o 
  -9   1  13        2.70        2.11      2.13 o 
  -8   1  13      486.28      518.86      9.45 o 
  -7   1  13      602.30      632.47     11.08 o 
  -6   1  13      255.26      268.40      6.40 o 
  -5   1  13      140.30      151.07      4.11 o 
  -4   1  13       14.52       22.45      2.36 o 
  -3   1  13      220.98      229.53      6.81 o 
  -2   1  13      931.00      929.46     19.31 o 
  -1   1  13      213.52      195.25      6.30 o 
   0   1  13      204.84      199.50      6.44 o 
   1   1  13      158.65      147.40      5.62 o 
   2   1  13      130.16      124.01      5.31 o 
   3   1  13       57.92       58.48      5.41 o 
   4   1  13      319.32      286.82      8.47 o 
   5   1  13       37.77       48.16      3.69 o 
   6   1  13       79.62       92.10      4.67 o 
   7   1  13      101.50      102.10      7.85 o 
 -17   2  13      447.93      443.08     16.14 o 
 -16   2  13       46.81       43.86      4.28 o 
 -15   2  13       82.54       81.66      4.99 o 
 -14   2  13        1.08        0.81      2.71 o 
 -13   2  13      336.15      302.06      8.81 o 
 -12   2  13      129.03      114.57      5.35 o 
 -11   2  13      112.60      112.07      5.60 o 
 -10   2  13     1749.98     1633.85     32.45 o 
  -9   2  13      510.01      547.55     13.07 o 
  -8   2  13       44.90       69.46      3.60 o 
  -7   2  13       11.51        9.87      2.62 o 
  -6   2  13      383.24      367.90      9.14 o 
  -5   2  13      923.04      854.84     17.79 o 
  -4   2  13       52.18       62.99      4.47 o 
  -3   2  13      575.41      530.12     12.23 o 
  -2   2  13      337.80      313.73     14.45 o 
  -1   2  13       46.38       44.38      3.72 o 
   0   2  13       11.69       11.32      2.58 o 
   1   2  13      329.13      291.73      7.86 o 
   2   2  13     1141.51     1028.19     29.13 o 
   3   2  13      177.36      170.37      6.38 o 
   4   2  13       22.22       28.96      3.59 o 
   5   2  13      165.33      173.86     12.56 o 
   6   2  13       44.35       48.84      6.35 o 
 -14   3  13       82.58       93.20      6.35 o 
 -13   3  13      309.53      316.81      9.73 o 
 -12   3  13      190.88      185.29      7.21 o 
 -11   3  13        1.61        0.45      2.95 o 
 -10   3  13       62.14       65.15      4.72 o 
  -9   3  13      145.50      169.37     12.56 o 
  -8   3  13      910.93      854.82     33.29 o 
  -7   3  13      243.57      257.25      9.51 o 
  -6   3  13        0.33       10.79      4.47 o 
  -5   3  13      156.90      142.65      8.63 o 
  -4   3  13        1.24        1.04      4.92 o 
  -3   3  13      177.99      149.33      8.86 o 
  -2   3  13      136.20      138.59      7.72 o 
  -1   3  13      259.62      252.31     14.14 o 
   0   3  13      556.85      511.38     35.40 o 
   1   3  13       44.54       57.23      6.35 o 
   2   3  13        0.41        0.87      4.13 o 
 -19   0  14      629.99      670.50     31.15 o 
 -18   0  14        5.87        5.81      5.01 o 
 -17   0  14        5.00        2.32      2.98 o 
 -16   0  14        5.27        2.82      5.07 o 
 -15   0  14      381.84      360.05     10.74 o 
 -14   0  14      292.81      300.49      9.38 o 
 -13   0  14      876.25      912.89     18.53 o 
 -12   0  14      869.28      864.63     20.51 o 
 -11   0  14       13.22       14.25      2.49 o 
 -10   0  14      147.09      158.77      6.04 o 
  -9   0  14      274.85      331.08      9.34 o 
  -8   0  14      799.60      937.52     27.23 o 
  -7   0  14     1397.82     1680.02     46.19 o 
  -6   0  14     1018.28     1276.82     35.97 o 
  -5   0  14      153.10      197.49      9.02 o 
  -4   0  14     2351.53     2717.65     73.11 o 
  -3   0  14     1398.33     1634.26     45.39 o 
  -2   0  14     2118.34     2333.45     63.49 o 
  -1   0  14     1281.32     1328.65     38.03 o 
   0   0  14     1036.55     1058.35     31.20 o 
   1   0  14       74.89       77.28      6.31 o 
   2   0  14      149.20      153.58      8.44 o 
   3   0  14      268.83      258.96     11.11 o 
   4   0  14       40.84       45.04      5.66 o 
   5   0  14       49.17       43.12      5.90 o 
   6   0  14      449.77      501.95     22.75 o 
 -19   1  14        7.70        9.73      4.28 o 
 -18   1  14      105.15      100.97      6.22 o 
 -17   1  14      223.94      208.93      8.28 o 
 -16   1  14      135.62      128.24      5.92 o 
 -15   1  14       87.65       88.94      5.20 o 
 -14   1  14      387.96      362.83      9.70 o 
 -13   1  14       93.61       98.65      4.87 o 
 -12   1  14       35.28       31.51      3.26 o 
 -11   1  14      339.59      346.13      7.20 o 
 -10   1  14      451.62      462.72      8.86 o 
  -9   1  14      942.95      890.88     16.29 o 
  -8   1  14      260.95      290.58      7.03 o 
  -7   1  14      276.23      287.26      6.80 o 
  -6   1  14        0.59        1.93      1.89 o 
  -5   1  14      335.84      376.05      9.44 o 
  -4   1  14       81.60       85.57      4.37 o 
  -3   1  14     1857.38     1837.91     35.81 o 
  -2   1  14      298.24      304.51      8.36 o 
  -1   1  14       53.15       57.30      3.96 o 
   0   1  14       17.85       14.45      2.98 o 
   1   1  14      110.03      106.33      5.09 o 
   2   1  14       11.29       14.60      3.16 o 
   3   1  14        6.59        7.10      3.00 o 
   4   1  14      174.75      180.68      6.05 o 
   5   1  14      493.24      489.57     11.11 o 
   6   1  14       75.27       77.21      4.59 o 
 -17   2  14       11.08       12.39      3.48 o 
 -16   2  14       16.91       21.19      4.11 o 
 -15   2  14       89.24       77.32      4.99 o 
 -14   2  14        6.62        7.14      2.96 o 
 -13   2  14       11.99        5.02      2.87 o 
 -12   2  14       67.40       59.83      4.17 o 
 -11   2  14        0.44       -0.35      2.63 o 
 -10   2  14        6.74        9.34      3.64 o 
  -9   2  14      195.82      172.18      6.05 o 
  -8   2  14      274.00      232.90      6.88 o 
  -7   2  14        0.31        2.53      2.82 o 
  -6   2  14        0.81        1.86      2.27 o 
  -5   2  14       42.98       46.20      3.31 o 
  -4   2  14        0.02       -1.34      3.99 o 
  -3   2  14        5.81        6.70      2.79 o 
  -2   2  14        2.13        0.78      2.72 o 
  -1   2  14       29.84       26.70      3.48 o 
   0   2  14       17.01       19.34      2.94 o 
   1   2  14      122.03      114.15      4.89 o 
   2   2  14      200.53      194.03      6.90 o 
   3   2  14      177.29      178.73      7.84 o 
   4   2  14       50.71       52.87      4.40 o 
 -14   3  14       27.07       24.69      4.14 o 
 -13   3  14       61.55       66.35      5.11 o 
 -12   3  14       72.92       68.55      5.24 o 
 -11   3  14       90.14       78.23      5.08 o 
 -10   3  14      221.60      210.14      9.00 o 
  -9   3  14        0.04        0.65      3.83 o 
  -8   3  14        0.46        4.66      4.07 o 
  -7   3  14       12.55        8.72      3.87 o 
  -6   3  14        1.30        0.00      3.40 o 
  -5   3  14       49.55       59.18      6.41 o 
  -4   3  14        5.08        2.99      4.40 o 
  -3   3  14      188.94      199.70     24.51 o 
  -2   3  14       88.54       95.05      8.43 o 
  -1   3  14        0.33        4.66      4.47 o 
   0   3  14        3.40       -0.31      4.31 o 
   1   3  14        6.91        4.24      4.44 o 
 -18   1  15       72.69       69.83      9.27 o 
 -17   1  15       63.46       66.22      5.25 o 
 -16   1  15      134.85      124.93      8.28 o 
 -15   1  15       37.94       35.97      3.72 o 
 -14   1  15       95.96       87.94      4.80 o 
 -13   1  15      182.24      178.91      5.65 o 
 -12   1  15      483.18      451.04     11.07 o 
 -11   1  15        0.18        1.55      1.93 o 
 -10   1  15      105.57      112.18      4.22 o 
  -9   1  15       45.10       38.70      2.80 o 
  -8   1  15       20.90       40.22      3.41 o 
  -7   1  15        0.51       -2.32      2.27 o 
  -6   1  15      278.75      293.55      8.16 o 
  -5   1  15     2340.20     2436.21     54.69 o 
  -4   1  15        0.17       10.01      3.02 o 
  -3   1  15      448.12      454.37     11.15 o 
  -2   1  15       18.41       19.25      3.63 o 
  -1   1  15       67.42       61.72      4.23 o 
   0   1  15      173.55      163.16      6.20 o 
   1   1  15        0.05        2.62      2.83 o 
   2   1  15      344.83      327.97      9.46 o 
   3   1  15      275.24      257.07      8.30 o 
   4   1  15       89.20       83.15      4.68 o 
   5   1  15        0.28       -2.25      2.89 o 
 -16   2  15       66.56       66.46      4.98 o 
 -15   2  15     2547.95     2383.17     46.92 o 
 -14   2  15      356.53      358.93     10.16 o 
 -13   2  15       80.58       87.72      5.02 o 
 -12   2  15        6.86        3.33      2.86 o 
 -11   2  15       68.62       66.11      5.23 o 
 -10   2  15      620.90      565.60     15.62 o 
  -9   2  15        5.39        6.02      3.00 o 
  -8   2  15      647.31      591.02     20.04 o 
  -7   2  15      463.01      448.82     12.57 o 
  -6   2  15       27.56       34.41      4.08 o 
  -5   2  15       24.74       22.32      3.79 o 
  -4   2  15      273.90      276.00      9.35 o 
  -3   2  15     1294.18     1160.98     24.66 o 
  -2   2  15      111.44      110.38      5.41 o 
  -1   2  15       64.20       57.89      4.39 o 
   0   2  15      423.22      399.35     13.38 o 
   1   2  15       16.89       14.50      3.01 o 
   2   2  15       28.79       18.28      3.44 o 
   3   2  15      158.32      144.96      6.35 o 
 -12   3  15      346.86      319.09     11.43 o 
 -11   3  15      113.07      111.37      7.13 o 
 -10   3  15      453.59      420.78     16.37 o 
  -9   3  15      137.35      151.79      7.76 o 
  -8   3  15      252.41      214.81      8.92 o 
  -7   3  15        0.56       12.07      5.11 o 
  -6   3  15      268.08      239.43     20.51 o 
  -5   3  15      880.42      812.64     25.81 o 
  -4   3  15       71.17       63.45      9.52 o 
  -3   3  15      135.26      155.80     17.52 o 
  -2   3  15        3.30        0.66      4.40 o 
  -1   3  15       96.07      107.84     15.95 o 
 -18   0  16      600.18      537.28     25.90 o 
 -17   0  16      847.31      808.45     24.39 o 
 -16   0  16        7.92        4.55      4.24 o 
 -15   0  16        9.74       11.13      5.24 o 
 -14   0  16        4.23       -0.41      2.84 o 
 -13   0  16      442.37      429.00     13.12 o 
 -12   0  16      121.65      131.00      6.09 o 
 -11   0  16       11.88        7.06      3.56 o 
 -10   0  16      893.52     1018.97     29.89 o 
  -9   0  16     1209.77     1334.27     37.94 o 
  -8   0  16        5.81       17.17      3.96 o 
  -7   0  16        2.42        8.95      3.65 o 
  -6   0  16      545.32      662.29     21.09 o 
  -5   0  16     1069.37     1243.27     50.16 o 
  -4   0  16      288.05      352.56     27.58 o 
  -3   0  16      132.23      135.59      8.10 o 
  -2   0  16      118.93      121.58      7.74 o 
  -1   0  16       18.97       23.62      4.87 o 
   0   0  16        0.13        1.88      3.93 o 
   1   0  16      815.00      794.91     25.31 o 
   2   0  16      713.23      708.23     23.22 o 
   3   0  16      494.38      514.23     21.23 o 
   4   0  16       80.34      102.57      8.14 o 
 -18   1  16        7.73        3.45      3.42 o 
 -17   1  16       22.79       22.25      4.00 o 
 -16   1  16      463.97      444.84     11.27 o 
 -15   1  16      521.83      483.65     10.78 o 
 -14   1  16       14.18       10.55      2.67 o 
 -13   1  16       57.28       63.24      4.29 o 
 -12   1  16      465.46      442.60     11.05 o 
 -11   1  16      232.80      208.20      5.45 o 
 -10   1  16        0.13        2.03      2.89 o 
  -9   1  16       83.55       90.43      4.67 o 
  -8   1  16      531.04      577.10     13.37 o 
  -7   1  16      626.25      674.76     15.17 o 
  -6   1  16       19.34       30.93      3.65 o 
  -5   1  16      369.96      384.94     10.00 o 
  -4   1  16      250.83      254.62      7.70 o 
  -3   1  16        2.99        3.33      2.62 o 
  -2   1  16      117.19      114.93      5.34 o 
  -1   1  16      325.20      307.82      9.00 o 
   0   1  16      425.60      393.92     10.61 o 
   1   1  16      382.32      360.67     10.15 o 
   2   1  16       32.69       40.81      4.21 o 
   3   1  16        3.22       -1.75      3.05 o 
 -16   2  16        2.65        4.28      3.19 o 
 -15   2  16       27.64       21.18      3.71 o 
 -14   2  16        3.28        2.83      4.99 o 
 -13   2  16       52.73       59.65      5.41 o 
 -12   2  16       25.89       22.73      4.26 o 
 -11   2  16       27.29       29.58      4.37 o 
 -10   2  16       57.14       57.81      5.00 o 
  -9   2  16        3.99        0.52      2.39 o 
  -8   2  16        5.06       -0.86      3.10 o 
  -7   2  16        4.87        8.13      3.42 o 
  -6   2  16        0.09       -0.06      3.17 o 
  -5   2  16      188.28      153.05      7.07 o 
  -4   2  16        2.06        4.31      3.47 o 
  -3   2  16       15.78       12.83      3.32 o 
  -2   2  16       59.45       52.76      4.40 o 
  -1   2  16        1.80       -3.58      2.60 o 
   0   2  16       24.49       15.92      3.18 o 
   1   2  16       34.22       27.52      3.55 o 
 -11   3  16        0.28       -0.60      6.57 o 
 -10   3  16      107.19      107.88      7.04 o 
  -9   3  16       32.46       33.36      6.11 o 
  -8   3  16      264.78      255.85      9.93 o 
  -7   3  16      181.24      194.68     16.57 o 
  -6   3  16        5.50       13.96      5.15 o 
  -5   3  16       42.17       47.45      7.35 o 
  -4   3  16        7.47       16.75      5.18 o 
 -17   1  17      305.71      298.46     19.33 o 
 -16   1  17       37.88       41.93      4.00 o 
 -15   1  17      331.72      328.92     10.75 o 
 -14   1  17        5.46        7.93      3.19 o 
 -13   1  17       60.35       58.73      4.30 o 
 -12   1  17       55.56       52.26      6.10 o 
 -11   1  17      173.09      198.67      6.79 o 
 -10   1  17     1060.90     1051.52     25.08 o 
  -9   1  17      154.15      175.26      6.38 o 
  -8   1  17      134.73      152.11      5.96 o 
  -7   1  17        0.04        1.77      2.61 o 
  -6   1  17       31.78       26.20      3.35 o 
  -5   1  17       46.01       44.56      3.94 o 
  -4   1  17      117.91      107.33      5.33 o 
  -3   1  17      507.36      474.03     11.97 o 
  -2   1  17      249.89      246.57      7.94 o 
  -1   1  17        3.89        2.25      4.06 o 
   0   1  17       13.38        8.92      3.31 o 
   1   1  17      159.47      161.82      8.37 o 
   2   1  17       44.16       29.05      4.09 o 
 -15   2  17       17.14        6.63      3.42 o 
 -14   2  17       85.45       82.58      6.27 o 
 -13   2  17      206.83      211.21      8.86 o 
 -12   2  17      438.32      386.98     12.37 o 
 -11   2  17      122.16      128.96      9.00 o 
 -10   2  17      220.33      206.95     32.04 o 
  -9   2  17      177.86      171.07     11.74 o 
  -8   2  17      434.74      401.85     12.20 o 
  -7   2  17      858.33      799.34     20.38 o 
  -6   2  17        6.44       27.99      7.27 o 
  -5   2  17     2473.24     2363.40     54.96 o 
  -4   2  17        0.04        9.23      3.72 o 
  -3   2  17      134.49      140.39      6.25 o 
  -2   2  17       74.94       78.47      5.22 o 
  -1   2  17      290.01      269.43      8.77 o 
 -15   0  18      356.14      353.78     20.86 o 
 -14   0  18      656.83      622.40     24.38 o 
 -13   0  18      165.10      134.73      8.15 o 
 -12   0  18        3.77        1.29      3.10 o 
 -11   0  18     1428.03     1511.22     44.67 o 
 -10   0  18       75.53      119.17      8.40 o 
  -9   0  18       70.40       79.63      6.58 o 
  -8   0  18      905.88      988.07     29.87 o 
  -7   0  18      414.76      493.85     19.18 o 
  -6   0  18      156.28      170.23     14.20 o 
  -5   0  18       52.58       78.13      6.93 o 
  -4   0  18      133.56      130.70      8.34 o 
  -3   0  18      784.19      783.59     25.18 o 
  -2   0  18      399.20      379.56     14.92 o 
  -1   0  18       44.38       67.08      6.83 o 
   0   0  18      263.20      275.44     12.47 o 
 -16   1  18        0.25        1.03      3.58 o 
 -15   1  18      151.62      143.23     14.51 o 
 -14   1  18       45.08       42.68      6.19 o 
 -13   1  18      364.66      336.80     13.92 o 
 -12   1  18      248.53      234.84     11.28 o 
 -11   1  18       49.39       51.57      4.67 o 
 -10   1  18       86.33       80.19      5.38 o 
  -9   1  18        0.40        3.51      2.76 o 
  -8   1  18       85.46      100.01      5.20 o 
  -7   1  18       22.03       21.48      3.42 o 
  -6   1  18      882.87      899.98     19.74 o 
  -5   1  18      441.03      411.13     10.95 o 
  -4   1  18        1.85        2.10      2.85 o 
  -3   1  18        0.02        2.38      2.94 o 
  -2   1  18        7.79        9.23      3.24 o 
  -1   1  18      505.44      473.62     12.44 o 
   0   1  18        0.64        3.04      3.34 o 
 -13   2  18        0.83        0.76      7.44 o 
 -12   2  18       10.79        5.32      5.12 o 
 -11   2  18       22.79       18.94      5.70 o 
 -10   2  18       11.18        8.34      5.25 o 
  -9   2  18       13.73        8.96      3.95 o 
  -8   2  18       23.42       28.65      4.48 o 
  -7   2  18       42.59       34.39      4.97 o 
  -6   2  18       68.60       60.23      5.43 o 
  -5   2  18       30.41       23.58      4.41 o 
  -4   2  18        0.15       -1.93      3.09 o 
  -3   2  18       40.96       39.20      4.42 o 
 -15   1  19      190.14      168.29      9.97 o 
 -14   1  19       36.35       37.19      6.17 o 
 -13   1  19       58.72       62.38      6.91 o 
 -12   1  19      128.39      131.74     11.13 o 
 -11   1  19       12.79       15.09      3.73 o 
 -10   1  19      165.51      171.24      6.60 o 
  -9   1  19       61.75       73.49      6.25 o 
  -8   1  19       56.32       58.00      4.51 o 
  -7   1  19      508.16      526.77     13.17 o 
  -6   1  19        7.35       16.41      3.40 o 
  -5   1  19      134.61      151.68      6.40 o 
  -4   1  19      140.44      137.08      6.23 o 
  -3   1  19      171.73      169.99      6.94 o 
 -10   2  19      705.79      618.07     29.45 o 
  -9   2  19      109.81      120.63      7.03 o 
  -8   2  19       12.11       22.86      4.72 o 
  -7   2  19      258.20      247.53      9.60 o 
 -14   0  20       23.58       27.35      7.69 o 
 -13   0  20      455.04      458.66     16.89 o 
 -12   0  20      521.86      529.34     18.73 o 
 -11   0  20        0.72        1.42      6.80 o 
 -10   0  20       78.55      104.52     11.28 o 
  -9   0  20       57.06       77.53      7.16 o 
  -8   0  20     1100.94     1283.34     38.19 o 
  -7   0  20      338.71      355.63     20.09 o 
  -6   0  20      173.38      236.14     14.94 o 
  -5   0  20      127.37      124.66      8.56 o 
  -4   0  20       77.93       87.27      7.69 o 
 -12   1  20        2.27        0.00      5.92 o 
 -11   1  20      468.41      460.65     20.91 o 
 -10   1  20      370.50      356.62     10.20 o 
  -9   1  20      201.58      220.77      7.77 o 
  -8   1  20      135.67      124.56      6.07 o 
  -7   1  20       87.01      111.05      5.87 o 
  -6   1  20      240.54      236.18      8.14 o 
                                                 
